# Supplementary material for: Oscillating primary transcripts harbor miRNAs with circadian functions
Source: Sci Rep. 2016 Feb 22;6:21598. doi: 10.1038/srep21598 (PMC4761921; doi:10.1038/srep21598)
Supplement: Supplementary Tables [file srep21598-s1.xls]

## Sheet: Table S1
Table S1. miRNA primary transcripts identified by Vespucci using GRO-seq data
Chr	Start	End	miRNA ID	Strand
chr1	23263082	23302582	ID=MI0000144;Alias=MI0000144;Name=mmu-mir-30a	+
chr1	23263082	23302582	ID=MI0000548;Alias=MI0000548;Name=mmu-mir-30c-2	+
chr1	34078025	34365543	ID=MI0022743;Alias=MI0022743;Name=mmu-mir-6896	+
chr1	36196887	36301179	ID=MI0022744;Alias=MI0022744;Name=mmu-mir-6897	-
chr1	36392561	36426031	ID=MI0022745;Alias=MI0022745;Name=mmu-mir-6898	-
chr1	64082245	64168017	ID=MI0022746;Alias=MI0022746;Name=mmu-mir-6899	-
chr1	74438175	74443908	ID=MI0000575;Alias=MI0000575;Name=mmu-mir-26b	+
chr1	84032859	84281220	ID=MI0021881;Alias=MI0021881;Name=mmu-mir-6353	-
chr1	88241293	88256059	ID=MI0026036;Alias=MI0026036;Name=mmu-mir-3535	-
chr1	94336293	94370385	ID=MI0022747;Alias=MI0022747;Name=mmu-mir-6900	-
chr1	94728249	94756804	ID=MI0000171;Alias=MI0000171;Name=mmu-mir-149	+
chr1	95132473	95193075	ID=MI0022748;Alias=MI0022748;Name=mmu-mir-6901	+
chr1	95240221	95264235	ID=MI0022749;Alias=MI0022749;Name=mmu-mir-6902	+
chr1	95240221	95264235	ID=MI0021873;Alias=MI0021873;Name=mmu-mir-6345	+
chr1	108435415	108610869	ID=MI0026016;Alias=MI0026016;Name=mmu-mir-3473f	-
chr1	129999878	130134360	ID=MI0000155;Alias=MI0000155;Name=mmu-mir-128-1	+
chr1	135599273	135650320	ID=MI0022750;Alias=MI0022750;Name=mmu-mir-6903	-
chr1	137331498	137481843	ID=MI0019183;Alias=MI0019183;Name=mmu-mir-1231	-
chr1	153275772	153305359	ID=MI0025030;Alias=MI0025030;Name=mmu-mir-7682	+
chr1	155747043	155756894	ID=MI0026046;Alias=MI0026046;Name=mmu-mir-8114	+
chr1	155744615	155747336	ID=MI0026046;Alias=MI0026046;Name=mmu-mir-8114	+
chr1	161162456	161277749	ID=MI0016971;Alias=MI0016971;Name=mmu-mir-1843b	+
chr1	162149269	162723081	ID=MI0009914;Alias=MI0009914;Name=mmu-mir-1927	-
chr1	164147772	164155565	ID=MI0000713;Alias=MI0000713;Name=mmu-mir-199a-2	+
chr1	163930008	164408158	ID=MI0000713;Alias=MI0000713;Name=mmu-mir-199a-2	+
chr1	164147772	164155565	ID=MI0000698;Alias=MI0000698;Name=mmu-mir-214	+
chr1	163930008	164408158	ID=MI0000698;Alias=MI0000698;Name=mmu-mir-214	+
chr1	172994131	172994791	ID=MI0024983;Alias=MI0024983;Name=mmu-mir-6546	-
chr1	173563026	173579184	ID=MI0025031;Alias=MI0025031;Name=mmu-mir-7683	-
chr1	178663736	178737304	ID=MI0000640;Alias=MI0000640;Name=mmu-mir-350	-
chr1	182499105	182531433	ID=MI0022751;Alias=MI0022751;Name=mmu-mir-6904	+
chr1	186636941	186669769	ID=MI0009992;Alias=MI0009992;Name=mmu-mir-1981	-
chr1	187028051	187110664	ID=MI0012531;Alias=MI0012531;Name=mmu-mir-664	+
chr1	193821061	193825648	ID=MI0018015;Alias=MI0018015;Name=mmu-mir-3473c	-
chr1	196643090	196651584	ID=MI0016967;Alias=MI0016967;Name=mmu-mir-3962	+
chr1	196843592	196864148	ID=MI0000712;Alias=MI0000712;Name=mmu-mir-29b-2	+
chr1	196863636	196863852	ID=MI0000577;Alias=MI0000577;Name=mmu-mir-29c	+
chr1	196843592	196864148	ID=MI0000577;Alias=MI0000577;Name=mmu-mir-29c	+
chr10	7552261	7590222	ID=MI0018012;Alias=MI0018012;Name=mmu-mir-5104	+
chr10	22423681	22451300	ID=MI0025003;Alias=MI0025003;Name=mmu-mir-7663	-
chr10	43988131	44084145	ID=MI0009918;Alias=MI0009918;Name=mmu-mir-1929	+
chr10	61648126	61694017	ID=MI0025002;Alias=MI0025002;Name=mmu-mir-7662	-
chr10	77085046	77108782	ID=MI0009919;Alias=MI0009919;Name=mmu-mir-1930	+
chr10	77734304	77814485	ID=MI0024999;Alias=MI0024999;Name=mmu-mir-7659	-
chr10	77863098	77875831	ID=MI0022754;Alias=MI0022754;Name=mmu-mir-6907	-
chr10	77899491	77927742	ID=MI0022755;Alias=MI0022755;Name=mmu-mir-6908	-
chr10	78989168	78996559	ID=MI0022756;Alias=MI0022756;Name=mmu-mir-6909	-
chr10	79317326	79327187	ID=MI0022757;Alias=MI0022757;Name=mmu-mir-6910	+
chr10	79727727	79751206	ID=MI0022758;Alias=MI0022758;Name=mmu-mir-6911	+
chr10	80065590	80078578	ID=MI0022759;Alias=MI0022759;Name=mmu-mir-6912	+
chr10	80289417	80292083	ID=MI0009993;Alias=MI0009993;Name=mmu-mir-1982	+
chr10	80563389	80569003	ID=MI0019181;Alias=MI0019181;Name=mmu-mir-5615-1	-
chr10	80730913	80736037	ID=MI0014020;Alias=MI0014020;Name=mmu-mir-3057	+
chr10	80731995	80735943	ID=MI0014020;Alias=MI0014020;Name=mmu-mir-3057	+
chr10	80847170	80851145	ID=MI0022760;Alias=MI0022760;Name=mmu-mir-6913	+
chr10	80848975	80849523	ID=MI0022760;Alias=MI0022760;Name=mmu-mir-6913	+
chr10	80858933	80889949	ID=MI0025021;Alias=MI0025021;Name=mmu-mir-1191b	-
chr10	92623619	92704134	ID=MI0009920;Alias=MI0009920;Name=mmu-mir-1931	+
chr10	92895827	92896046	ID=MI0025041;Alias=MI0025041;Name=mmu-mir-7688	+
chr10	93426510	93426647	ID=MI0000609;Alias=MI0000609;Name=mmu-mir-331	-
chr10	95009636	95026852	ID=MI0004418;Alias=MI0004418;Name=mmu-mir-3058	-
chr10	122116267	122116518	ID=MI0026034;Alias=MI0026034;Name=mmu-mir-8104	+
chr10	122115771	122382412	ID=MI0026034;Alias=MI0026034;Name=mmu-mir-8104	+
chr10	122422717	122422777	ID=MI0000138;Alias=MI0000138;Name=mmu-let-7i	-
chr10	122408939	122429103	ID=MI0000138;Alias=MI0000138;Name=mmu-let-7i	-
chr10	126415732	126437078	ID=MI0000706;Alias=MI0000706;Name=mmu-mir-26a-2	+
chr10	126415732	126437078	ID=MI0003517;Alias=MI0003517;Name=mmu-mir-546	+
chr10	127520362	127527494	ID=MI0004634;Alias=MI0004634;Name=mmu-mir-677	+
chr10	127522220	127522360	ID=MI0004634;Alias=MI0004634;Name=mmu-mir-677	+
chr10	127814146	127831112	ID=MI0022761;Alias=MI0022761;Name=mmu-mir-6914	+
chr10	127814146	127831112	ID=MI0022762;Alias=MI0022762;Name=mmu-mir-6915	+
chr10	127947379	127962954	ID=MI0022763;Alias=MI0022763;Name=mmu-mir-6916	-
chr10	128006420	128026574	ID=MI0022764;Alias=MI0022764;Name=mmu-mir-6917	-
chr11	4035172	4041244	ID=MI0014022;Alias=MI0014022;Name=mmu-mir-3060	+
chr11	4038497	4041069	ID=MI0014022;Alias=MI0014022;Name=mmu-mir-3060	+
chr11	4773998	4794253	ID=MI0022765;Alias=MI0022765;Name=mmu-mir-6918	+
chr11	6289479	6306210	ID=MI0024989;Alias=MI0024989;Name=mmu-mir-7651	+
chr11	21221138	21270898	ID=MI0009922;Alias=MI0009922;Name=mmu-mir-1933	-
chr11	35582996	35604834	ID=MI0000587;Alias=MI0000587;Name=mmu-mir-103-1	+
chr11	45869473	45960794	ID=MI0026029;Alias=MI0026029;Name=mmu-mir-8100	+
chr11	49838847	49918282	ID=MI0000623;Alias=MI0000623;Name=mmu-mir-340	+
chr11	50038832	50048648	ID=MI0022766;Alias=MI0022766;Name=mmu-mir-6919	+
chr11	51936302	51949494	ID=MI0014023;Alias=MI0014023;Name=mmu-mir-3061	+
chr11	53221475	53225576	ID=MI0022767;Alias=MI0022767;Name=mmu-mir-6920	+
chr11	53164236	53235377	ID=MI0022767;Alias=MI0022767;Name=mmu-mir-6920	+
chr11	53576458	53578028	ID=MI0025011;Alias=MI0025011;Name=mmu-mir-7671	-
chr11	53576088	53577866	ID=MI0025011;Alias=MI0025011;Name=mmu-mir-7671	-
chr11	55314440	55324259	ID=MI0024992;Alias=MI0024992;Name=mmu-mir-7652	+
chr11	60012741	60017989	ID=MI0022768;Alias=MI0022768;Name=mmu-mir-6921	-
chr11	60012588	60034156	ID=MI0022768;Alias=MI0022768;Name=mmu-mir-6921	-
chr11	60012741	60017989	ID=MI0022769;Alias=MI0022769;Name=mmu-mir-6922	-
chr11	60012588	60034156	ID=MI0022769;Alias=MI0022769;Name=mmu-mir-6922	-
chr11	60541868	60546483	ID=MI0018008;Alias=MI0018008;Name=mmu-mir-5100	+
chr11	60540881	60548890	ID=MI0018008;Alias=MI0018008;Name=mmu-mir-5100	+
chr11	65501720	65601840	ID=MI0004124;Alias=MI0004124;Name=mmu-mir-744	-
chr11	68799202	68822010	ID=MI0014024;Alias=MI0014024;Name=mmu-mir-3062	-
chr11	69695059	69704822	ID=MI0022771;Alias=MI0022771;Name=mmu-mir-6924	-
chr11	70047409	70048695	ID=MI0026030;Alias=MI0026030;Name=mmu-mir-497b	-
chr11	70246040	70254379	ID=MI0022966;Alias=MI0022966;Name=mmu-mir-7115	+
chr11	70514048	70545485	ID=MI0022772;Alias=MI0022772;Name=mmu-mir-6925	+
chr11	74662822	74710627	ID=MI0022773;Alias=MI0022773;Name=mmu-mir-6926	-
chr11	75275036	75280242	ID=MI0000570;Alias=MI0000570;Name=mmu-mir-22	+
chr11	75277114	75277304	ID=MI0000570;Alias=MI0000570;Name=mmu-mir-22	+
chr11	75345190	75391118	ID=MI0016981;Alias=MI0016981;Name=mmu-mir-3971	+
chr11	76857792	76891963	ID=MI0004637;Alias=MI0004637;Name=mmu-mir-423	-
chr11	77885240	77886872	ID=MI0021960;Alias=MI0021960;Name=mmu-mir-451b	-
chr11	77990216	77994434	ID=MI0024993;Alias=MI0024993;Name=mmu-mir-7653	+
chr11	79524754	79555374	ID=MI0000235;Alias=MI0000235;Name=mmu-mir-193a	+
chr11	79524754	79555374	ID=MI0001645;Alias=MI0001645;Name=mmu-mir-365-2	+
chr11	82797919	82805380	ID=MI0025024;Alias=MI0025024;Name=mmu-mir-7679	-
chr11	86397538	86398634	ID=MI0000569;Alias=MI0000569;Name=mmu-mir-21a	-
chr11	86397382	86497368	ID=MI0000569;Alias=MI0000569;Name=mmu-mir-21a	-
chr11	86922751	86936159	ID=MI0000401;Alias=MI0000401;Name=mmu-mir-301a	+
chr11	87569048	87573978	ID=MI0000167;Alias=MI0000167;Name=mmu-mir-142a	+
chr11	96711167	96722554	ID=MI0000174;Alias=MI0000174;Name=mmu-mir-152	+
chr11	96912123	96930209	ID=MI0026033;Alias=MI0026033;Name=mmu-mir-8103	+
chr11	96997477	97011075	ID=MI0023730;Alias=MI0023730;Name=mmu-mir-7235	-
chr11	97524712	97549987	ID=MI0022774;Alias=MI0022774;Name=mmu-mir-6927	+
chr11	98114878	98136715	ID=MI0018028;Alias=MI0018028;Name=mmu-mir-5119	+
chr11	100337665	100389345	ID=MI0022967;Alias=MI0022967;Name=mmu-mir-7116	-
chr11	100870729	100925081	ID=MI0022775;Alias=MI0022775;Name=mmu-mir-6928	+
chr11	101280430	101280867	ID=MI0022776;Alias=MI0022776;Name=mmu-mir-6929	-
chr11	102057060	102091526	ID=MI0026031;Alias=MI0026031;Name=mmu-mir-8101	-
chr11	102265736	102267321	ID=MI0022777;Alias=MI0022777;Name=mmu-mir-6930	-
chr11	102264294	102268859	ID=MI0022777;Alias=MI0022777;Name=mmu-mir-6930	-
chr11	102855360	102878505	ID=MI0022778;Alias=MI0022778;Name=mmu-mir-6931	-
chr11	106641668	106649851	ID=MI0014026;Alias=MI0014026;Name=mmu-mir-3064	-
chr11	107409229	107548300	ID=MI0022779;Alias=MI0022779;Name=mmu-mir-6932	+
chr11	107794823	108205252	ID=MI0023718;Alias=MI0023718;Name=mmu-mir-7223	+
chr11	115308996	115309618	ID=MI0016977;Alias=MI0016977;Name=mmu-mir-3968	-
chr11	115294918	115309572	ID=MI0016977;Alias=MI0016977;Name=mmu-mir-3968	-
chr11	115626736	115660394	ID=MI0019189;Alias=MI0019189;Name=mmu-mir-5621	+
chr11	116938060	116940291	ID=MI0022266;Alias=MI0022266;Name=mmu-mir-6516	+
chr11	117848156	117885366	ID=MI0022780;Alias=MI0022780;Name=mmu-mir-6933	+
chr11	119004342	119089813	ID=MI0022781;Alias=MI0022781;Name=mmu-mir-6934	-
chr11	119251257	119259019	ID=MI0009921;Alias=MI0009921;Name=mmu-mir-1932	+
chr11	119250876	119252448	ID=MI0009921;Alias=MI0009921;Name=mmu-mir-1932	+
chr11	119868595	119908467	ID=MI0000619;Alias=MI0000619;Name=mmu-mir-338	-
chr11	120207801	120209846	ID=MI0022782;Alias=MI0022782;Name=mmu-mir-6935	-
chr11	120485354	120487518	ID=MI0022783;Alias=MI0022783;Name=mmu-mir-6936	-
chr11	120471399	120486363	ID=MI0022783;Alias=MI0022783;Name=mmu-mir-6936	-
chr11	121226835	121249568	ID=MI0023731;Alias=MI0023731;Name=mmu-mir-7236	-
chr12	11272684	11326635	ID=MI0025016;Alias=MI0025016;Name=mmu-mir-7675	+
chr12	15798616	15823638	ID=MI0021919;Alias=MI0021919;Name=mmu-mir-6387	-
chr12	17355297	17436950	ID=MI0014028;Alias=MI0014028;Name=mmu-mir-3066	+
chr12	26991849	27100163	ID=MI0022354;Alias=MI0022354;Name=mmu-mir-6538	-
chr12	29360029	29367088	ID=MI0022784;Alias=MI0022784;Name=mmu-mir-6937	+
chr12	37542834	37542966	ID=MI0018007;Alias=MI0018007;Name=mmu-mir-5099	+
chr12	40949231	40949382	ID=MI0009927;Alias=MI0009927;Name=mmu-mir-1938	-
chr12	40929713	40949817	ID=MI0009927;Alias=MI0009927;Name=mmu-mir-1938	-
chr12	45311262	45312145	ID=MI0019198;Alias=MI0019198;Name=mmu-mir-5627	+
chr12	55746352	55757596	ID=MI0008320;Alias=MI0008320;Name=mmu-mir-1892	-
chr12	76919274	77211908	ID=MI0018009;Alias=MI0018009;Name=mmu-mir-5101	+
chr12	77634041	77634499	ID=MI0018047;Alias=MI0018047;Name=mmu-mir-5135	-
chr12	77634108	77634248	ID=MI0018047;Alias=MI0018047;Name=mmu-mir-5135	-
chr12	81436830	81537615	ID=MI0004155;Alias=MI0004155;Name=mmu-mir-1843a	-
chr12	82127792	82287450	ID=MI0014029;Alias=MI0014029;Name=mmu-mir-3067	+
chr12	86575565	86611564	ID=MI0022785;Alias=MI0022785;Name=mmu-mir-6938	-
chr12	88769020	88784982	ID=MI0014030;Alias=MI0014030;Name=mmu-mir-3068	-
chr12	102151321	102267089	ID=MI0006294;Alias=MI0006294;Name=mmu-mir-1190	-
chr12	103806782	103943130	ID=MI0009925;Alias=MI0009925;Name=mmu-mir-1936	-
chr12	106268805	106270535	ID=MI0014031;Alias=MI0014031;Name=mmu-mir-3069	-
chr12	109873976	109926773	ID=MI0000627;Alias=MI0000627;Name=mmu-mir-342	+
chr12	110074881	110075554	ID=MI0000632;Alias=MI0000632;Name=mmu-mir-345	+
chr12	110072938	110089335	ID=MI0000632;Alias=MI0000632;Name=mmu-mir-345	+
chr12	110781929	110800682	ID=MI0008321;Alias=MI0008321;Name=mmu-mir-1906-1	+
chr12	110854346	110894607	ID=MI0001165;Alias=MI0001165;Name=mmu-mir-370	+
chr12	113344881	113365831	ID=MI0014036;Alias=MI0014036;Name=mmu-mir-3073a	+
chr12	113365832	113370239	ID=MI0000246;Alias=MI0000246;Name=mmu-mir-203	+
chr12	113368849	113369429	ID=MI0000246;Alias=MI0000246;Name=mmu-mir-203	+
chr12	113892020	113912466	ID=MI0022786;Alias=MI0022786;Name=mmu-mir-6939	-
chr12	113960353	113984851	ID=MI0022787;Alias=MI0022787;Name=mmu-mir-6940	+
chr13	21478870	21494625	ID=MI0022789;Alias=MI0022789;Name=mmu-mir-6942	-
chr13	21988782	21988909	ID=MI0009990;Alias=MI0009990;Name=mmu-mir-1983	-
chr13	28571278	28966051	ID=MI0021897;Alias=MI0021897;Name=mmu-mir-6368	-
chr13	40955130	41056295	ID=MI0018035;Alias=MI0018035;Name=mmu-mir-5124a	+
chr13	48612083	48642477	ID=MI0000405;Alias=MI0000405;Name=mmu-let-7d	-
chr13	48612083	48642477	ID=MI0000562;Alias=MI0000562;Name=mmu-let-7f-1	-
chr13	48612083	48642477	ID=MI0000556;Alias=MI0000556;Name=mmu-let-7a-1	-
chr13	55546690	55562310	ID=MI0022790;Alias=MI0022790;Name=mmu-mir-6943	+
chr13	55575068	55589446	ID=MI0022791;Alias=MI0022791;Name=mmu-mir-6944	-
chr13	55598832	55614802	ID=MI0022792;Alias=MI0022792;Name=mmu-mir-6945	-
chr13	58106314	58203773	ID=MI0005479;Alias=MI0005479;Name=mmu-mir-874	-
chr13	58493310	58503893	ID=MI0000728;Alias=MI0000728;Name=mmu-mir-7a-1	-
chr13	62862146	62862247	ID=MI0004698;Alias=MI0004698;Name=mmu-mir-713	+
chr13	63401723	63401835	ID=MI0000141;Alias=MI0000141;Name=mmu-mir-23b	+
chr13	63401015	63424915	ID=MI0000141;Alias=MI0000141;Name=mmu-mir-23b	+
chr13	63401015	63424915	ID=MI0000142;Alias=MI0000142;Name=mmu-mir-27b	+
chr13	63401015	63424915	ID=MI0000231;Alias=MI0000231;Name=mmu-mir-24-1	+
chr13	75782309	75782697	ID=MI0004644;Alias=MI0004644;Name=mmu-mir-682	+
chr13	94541625	94712307	ID=MI0019193;Alias=MI0019193;Name=mmu-mir-5624	+
chr13	110019617	110746225	ID=MI0006127;Alias=MI0006127;Name=mmu-mir-582	+
chr13	110019617	110746225	ID=MI0008323;Alias=MI0008323;Name=mmu-mir-1904	+
chr14	21509833	21521232	ID=MI0022793;Alias=MI0022793;Name=mmu-mir-6946	+
chr14	21493524	21519460	ID=MI0022793;Alias=MI0022793;Name=mmu-mir-6946	+
chr14	26278633	26486276	ID=MI0014038;Alias=MI0014038;Name=mmu-mir-3075	+
chr14	30802104	30803360	ID=MI0022794;Alias=MI0022794;Name=mmu-mir-6947	+
chr14	30791479	30806454	ID=MI0022794;Alias=MI0022794;Name=mmu-mir-6947	+
chr14	31362298	31387869	ID=MI0014039;Alias=MI0014039;Name=mmu-mir-3076	+
chr14	46212818	46277823	ID=MI0018043;Alias=MI0018043;Name=mmu-mir-5131	-
chr14	55232939	55236858	ID=MI0004650;Alias=MI0004650;Name=mmu-mir-686	-
chr14	55260995	55305793	ID=MI0022795;Alias=MI0022795;Name=mmu-mir-6948	-
chr14	58417009	58423855	ID=MI0014040;Alias=MI0014040;Name=mmu-mir-3077	+
chr14	58416411	58417481	ID=MI0014040;Alias=MI0014040;Name=mmu-mir-3077	+
chr14	60838272	60870268	ID=MI0004651;Alias=MI0004651;Name=mmu-mir-719	-
chr14	62221667	62301253	ID=MI0000565;Alias=MI0000565;Name=mmu-mir-16-1	-
chr14	62221667	62301253	ID=MI0000564;Alias=MI0000564;Name=mmu-mir-15a	-
chr14	63454424	63457410	ID=MI0026026;Alias=MI0026026;Name=mmu-mir-8098	+
chr14	63456520	63575763	ID=MI0026026;Alias=MI0026026;Name=mmu-mir-8098	+
chr14	63456520	63575763	ID=MI0022358;Alias=MI0022358;Name=mmu-mir-6541	+
chr14	64225319	64387044	ID=MI0005556;Alias=MI0005556;Name=mmu-mir-598	+
chr14	68370007	68551657	ID=MI0022355;Alias=MI0022355;Name=mmu-mir-6539	-
chr14	70843035	70844304	ID=MI0000704;Alias=MI0000704;Name=mmu-mir-320	+
chr14	103375783	103381859	ID=MI0018042;Alias=MI0018042;Name=mmu-mir-5130	-
chr14	115442892	115445996	ID=MI0000687;Alias=MI0000687;Name=mmu-mir-17	+
chr14	115442892	115445996	ID=MI0000567;Alias=MI0000567;Name=mmu-mir-18a	+
chr14	115442892	115445996	ID=MI0000688;Alias=MI0000688;Name=mmu-mir-19a	+
chr14	115442892	115445996	ID=MI0000568;Alias=MI0000568;Name=mmu-mir-20a	+
chr14	115442892	115445996	ID=MI0000718;Alias=MI0000718;Name=mmu-mir-19b-1	+
chr14	115442892	115445996	ID=MI0000719;Alias=MI0000719;Name=mmu-mir-92a-1	+
chr14	118881980	119105461	ID=MI0021925;Alias=MI0021925;Name=mmu-mir-6391	-
chr15	12047604	12115253	ID=MI0008324;Alias=MI0008324;Name=mmu-mir-1898	+
chr15	25878016	25878130	ID=MI0023707;Alias=MI0023707;Name=mmu-mir-7212	+
chr15	25839513	25903434	ID=MI0023707;Alias=MI0023707;Name=mmu-mir-7212	+
chr15	27497906	27504311	ID=MI0022968;Alias=MI0022968;Name=mmu-mir-7117	+
chr15	27396426	27524709	ID=MI0022968;Alias=MI0022968;Name=mmu-mir-7117	+
chr15	36169669	36212929	ID=MI0026025;Alias=MI0026025;Name=mmu-mir-8097	-
chr15	38417183	38449024	ID=MI0022798;Alias=MI0022798;Name=mmu-mir-6951	-
chr15	53312659	53734028	ID=MI0016966;Alias=MI0016966;Name=mmu-mir-28c	-
chr15	68145723	68194788	ID=MI0000145;Alias=MI0000145;Name=mmu-mir-30b	-
chr15	68145723	68194788	ID=MI0000549;Alias=MI0000549;Name=mmu-mir-30d	-
chr15	73035515	73253596	ID=MI0000173;Alias=MI0000173;Name=mmu-mir-151	-
chr15	75877613	75911417	ID=MI0022799;Alias=MI0022799;Name=mmu-mir-6952	-
chr15	76001397	76061808	ID=MI0009931;Alias=MI0009931;Name=mmu-mir-1942	-
chr15	76077237	76080368	ID=MI0022800;Alias=MI0022800;Name=mmu-mir-6953	+
chr15	76078338	76078783	ID=MI0022800;Alias=MI0022800;Name=mmu-mir-6953	+
chr15	76120877	76121350	ID=MI0014042;Alias=MI0014042;Name=mmu-mir-3079	-
chr15	76210903	76283490	ID=MI0022801;Alias=MI0022801;Name=mmu-mir-6954	+
chr15	78112922	78117385	ID=MI0025017;Alias=MI0025017;Name=mmu-mir-7676-1	-
chr15	78156450	78181468	ID=MI0025018;Alias=MI0025018;Name=mmu-mir-7676-2	+
chr15	78707618	78725062	ID=MI0022802;Alias=MI0022802;Name=mmu-mir-6955	+
chr15	78809541	78836329	ID=MI0022803;Alias=MI0022803;Name=mmu-mir-6956	+
chr15	78825659	78841413	ID=MI0022803;Alias=MI0022803;Name=mmu-mir-6956	+
chr15	79191107	79233745	ID=MI0009932;Alias=MI0009932;Name=mmu-mir-1943	-
chr15	79826697	79844799	ID=MI0023708;Alias=MI0023708;Name=mmu-mir-7213	-
chr15	80541740	80771560	ID=MI0018022;Alias=MI0018022;Name=mmu-mir-5113	+
chr15	81977682	82035434	ID=MI0000707;Alias=MI0000707;Name=mmu-mir-33	+
chr15	82224243	82224629	ID=MI0025033;Alias=MI0025033;Name=mmu-mir-7684	-
chr15	82219591	82224500	ID=MI0025033;Alias=MI0025033;Name=mmu-mir-7684	-
chr15	83998195	84019949	ID=MI0021926;Alias=MI0021926;Name=mmu-mir-6392	+
chr15	84776139	84818451	ID=MI0004132;Alias=MI0004132;Name=mmu-mir-1249	-
chr15	85536999	85537635	ID=MI0000560;Alias=MI0000560;Name=mmu-let-7c-2	+
chr15	85475843	85540884	ID=MI0000560;Alias=MI0000560;Name=mmu-let-7c-2	+
chr15	85475843	85540884	ID=MI0000558;Alias=MI0000558;Name=mmu-let-7b	+
chr15	88985978	89011218	ID=MI0022969;Alias=MI0022969;Name=mmu-mir-7118	-
chr15	89015481	89015947	ID=MI0022805;Alias=MI0022805;Name=mmu-mir-6958	-
chr15	89118644	89145754	ID=MI0022806;Alias=MI0022806;Name=mmu-mir-6959	-
chr15	98349585	98364702	ID=MI0026023;Alias=MI0026023;Name=mmu-mir-1291	-
chr15	100478972	100482445	ID=MI0022808;Alias=MI0022808;Name=mmu-mir-6961	-
chr15	100471565	100499956	ID=MI0022808;Alias=MI0022808;Name=mmu-mir-6961	-
chr15	101004509	101043065	ID=MI0022809;Alias=MI0022809;Name=mmu-mir-6962	+
chr15	102502178	102502336	ID=MI0004653;Alias=MI0004653;Name=mmu-mir-688	-
chr15	103103338	103130341	ID=MI0000617;Alias=MI0000617;Name=mmu-mir-148b	+
chr15	103174699	103197223	ID=MI0022810;Alias=MI0022810;Name=mmu-mir-6963	-
chr16	5211931	5222389	ID=MI0021893;Alias=MI0021893;Name=mmu-mir-6364	-
chr16	11216331	11254501	ID=MI0009934;Alias=MI0009934;Name=mmu-mir-1945	-
chr16	14159708	14159835	ID=MI0003491;Alias=MI0003491;Name=mmu-mir-484	+
chr16	18254042	18289311	ID=MI0009935;Alias=MI0009935;Name=mmu-mir-1306	-
chr16	18254042	18289311	ID=MI0030345;Alias=MI0030345;Name=mmu-mir-3618	-
chr16	18300914	18344034	ID=MI0000227;Alias=MI0000227;Name=mmu-mir-185	-
chr16	24827935	24828398	ID=MI0000690;Alias=MI0000690;Name=mmu-mir-28a	+
chr16	24393400	24992505	ID=MI0000690;Alias=MI0000690;Name=mmu-mir-28a	+
chr16	33062605	33125795	ID=MI0009937;Alias=MI0009937;Name=mmu-mir-1947	+
chr16	43619287	43649451	ID=MI0005517;Alias=MI0005517;Name=mmu-mir-568	+
chr16	73904672	74409945	ID=MI0004659;Alias=MI0004659;Name=mmu-mir-691	-
chr16	77598563	77600379	ID=MI0000146;Alias=MI0000146;Name=mmu-mir-99a	+
chr16	77598563	77600379	ID=MI0000559;Alias=MI0000559;Name=mmu-let-7c-1	+
chr16	77636566	77648783	ID=MI0000152;Alias=MI0000152;Name=mmu-mir-125b-2	+
chr16	93368482	93374383	ID=MI0004249;Alias=MI0004249;Name=mmu-mir-802	+
chr16	98076806	98144244	ID=MI0022811;Alias=MI0022811;Name=mmu-mir-6964	-
chr17	17967147	17976084	ID=MI0000147;Alias=MI0000147;Name=mmu-mir-99b	+
chr17	17967147	17976084	ID=MI0000561;Alias=MI0000561;Name=mmu-let-7e	+
chr17	17967147	17976084	ID=MI0000151;Alias=MI0000151;Name=mmu-mir-125a	+
chr17	23959695	23961701	ID=MI0018036;Alias=MI0018036;Name=mmu-mir-5125	+
chr17	23940152	23961756	ID=MI0018036;Alias=MI0018036;Name=mmu-mir-5125	+
chr17	24371448	24371980	ID=MI0018046;Alias=MI0018046;Name=mmu-mir-5134	-
chr17	24360175	24388369	ID=MI0018046;Alias=MI0018046;Name=mmu-mir-5134	-
chr17	24360175	24388369	ID=MI0022812;Alias=MI0022812;Name=mmu-mir-6965	-
chr17	25910710	25920325	ID=MI0022814;Alias=MI0022814;Name=mmu-mir-6966	+
chr17	25916787	25922581	ID=MI0022814;Alias=MI0022814;Name=mmu-mir-6966	+
chr17	25965987	25968832	ID=MI0014045;Alias=MI0014045;Name=mmu-mir-3082	-
chr17	25967580	25970354	ID=MI0014045;Alias=MI0014045;Name=mmu-mir-3082	-
chr17	27070070	27074885	ID=MI0022816;Alias=MI0022816;Name=mmu-mir-6968	+
chr17	27194247	27259162	ID=MI0025022;Alias=MI0025022;Name=mmu-mir-7677	+
chr17	29686717	29743789	ID=MI0025007;Alias=MI0025007;Name=mmu-mir-7667	+
chr17	34161610	34168752	ID=MI0000702;Alias=MI0000702;Name=mmu-mir-219a-1	-
chr17	34157735	34162967	ID=MI0000702;Alias=MI0000702;Name=mmu-mir-219a-1	-
chr17	34976261	34979084	ID=MI0022819;Alias=MI0022819;Name=mmu-mir-6971	-
chr17	34976165	34987197	ID=MI0022819;Alias=MI0022819;Name=mmu-mir-6971	-
chr17	34976165	34987197	ID=MI0022818;Alias=MI0022818;Name=mmu-mir-6970	-
chr17	34993344	35002214	ID=MI0022820;Alias=MI0022820;Name=mmu-mir-6972	-
chr17	34993317	35019083	ID=MI0022820;Alias=MI0022820;Name=mmu-mir-6972	-
chr17	35331441	35332144	ID=MI0022821;Alias=MI0022821;Name=mmu-mir-6973a	+
chr17	35378678	35390700	ID=MI0022823;Alias=MI0022823;Name=mmu-mir-6975	+
chr17	35378678	35390700	ID=MI0026021;Alias=MI0026021;Name=mmu-mir-8094	+
chr17	36054164	36054897	ID=MI0008326;Alias=MI0008326;Name=mmu-mir-1894	+
chr17	36054138	36069276	ID=MI0008326;Alias=MI0008326;Name=mmu-mir-1894	+
chr17	36093760	36106727	ID=MI0005553;Alias=MI0005553;Name=mmu-mir-877	-
chr17	46339800	46379277	ID=MI0004662;Alias=MI0004662;Name=mmu-mir-693	+
chr17	46637564	46693161	ID=MI0022824;Alias=MI0022824;Name=mmu-mir-6976	-
chr17	56552072	56615836	ID=MI0022825;Alias=MI0022825;Name=mmu-mir-6977	-
chr17	57343395	57367519	ID=MI0022826;Alias=MI0022826;Name=mmu-mir-6978	-
chr17	67016910	67703850	ID=MI0019318;Alias=MI0019318;Name=mmu-mir-5709	-
chr18	6490131	6491880	ID=MI0008327;Alias=MI0008327;Name=mmu-mir-1893	-
chr18	6435944	6516126	ID=MI0008327;Alias=MI0008327;Name=mmu-mir-1893	-
chr18	10725622	10812240	ID=MI0006283;Alias=MI0006283;Name=mmu-mir-1b	+
chr18	11998890	11998985	ID=MI0008328;Alias=MI0008328;Name=mmu-mir-1901	-
chr18	12802042	12895611	ID=MI0009939;Alias=MI0009939;Name=mmu-mir-1948	+
chr18	35713032	35718013	ID=MI0009940;Alias=MI0009940;Name=mmu-mir-1949	+
chr18	38004477	38095114	ID=MI0022827;Alias=MI0022827;Name=mmu-mir-6979	-
chr18	38132255	38158668	ID=MI0022829;Alias=MI0022829;Name=mmu-mir-6981	-
chr18	38132255	38158668	ID=MI0022828;Alias=MI0022828;Name=mmu-mir-6980	-
chr18	60970055	60973244	ID=MI0018016;Alias=MI0018016;Name=mmu-mir-5107	+
chr18	60963496	60972350	ID=MI0018016;Alias=MI0018016;Name=mmu-mir-5107	+
chr18	61265476	61290841	ID=MI0022831;Alias=MI0022831;Name=mmu-mir-6983	+
chr18	61457787	61560130	ID=MI0000795;Alias=MI0000795;Name=mmu-mir-378a	-
chr18	61807165	61807645	ID=MI0000169;Alias=MI0000169;Name=mmu-mir-145a	-
chr18	61805528	61825183	ID=MI0000169;Alias=MI0000169;Name=mmu-mir-145a	-
chr18	61805528	61825183	ID=MI0000257;Alias=MI0000257;Name=mmu-mir-143	-
chr18	65408119	65409021	ID=MI0000256;Alias=MI0000256;Name=mmu-mir-122	+
chr18	65403900	65415226	ID=MI0000256;Alias=MI0000256;Name=mmu-mir-122	+
chr18	66216534	66451464	ID=MI0004664;Alias=MI0004664;Name=mmu-mir-694	-
chr18	68419818	68460017	ID=MI0023714;Alias=MI0023714;Name=mmu-mir-7219	-
chr18	68415247	68432546	ID=MI0023714;Alias=MI0023714;Name=mmu-mir-7219	-
chr18	89141134	89294319	ID=MI0021887;Alias=MI0021887;Name=mmu-mir-6359	+
chr19	3283010	3292866	ID=MI0022832;Alias=MI0022832;Name=mmu-mir-6984	+
chr19	4261651	4269221	ID=MI0022833;Alias=MI0022833;Name=mmu-mir-6985	-
chr19	5664634	5688955	ID=MI0022835;Alias=MI0022835;Name=mmu-mir-6987	-
chr19	6046574	6053767	ID=MI0022836;Alias=MI0022836;Name=mmu-mir-6988	+
chr19	6040261	6053607	ID=MI0022836;Alias=MI0022836;Name=mmu-mir-6988	+
chr19	6262355	6275045	ID=MI0000733;Alias=MI0000733;Name=mmu-mir-194-2	+
chr19	6262355	6275045	ID=MI0000551;Alias=MI0000551;Name=mmu-mir-192	+
chr19	6264904	6265275	ID=MI0000551;Alias=MI0000551;Name=mmu-mir-192	+
chr19	6334965	6353557	ID=MI0022837;Alias=MI0022837;Name=mmu-mir-6989	+
chr19	6903561	6915125	ID=MI0017931;Alias=MI0017931;Name=mmu-mir-5046	-
chr19	6985558	6989279	ID=MI0022838;Alias=MI0022838;Name=mmu-mir-6990	-
chr19	6985447	6996337	ID=MI0022838;Alias=MI0022838;Name=mmu-mir-6990	-
chr19	7496975	7497184	ID=MI0022839;Alias=MI0022839;Name=mmu-mir-6991	+
chr19	8810317	8830152	ID=MI0022840;Alias=MI0022840;Name=mmu-mir-6992	+
chr19	8962870	8963290	ID=MI0018048;Alias=MI0018048;Name=mmu-mir-5136	-
chr19	10257380	10271411	ID=MI0022841;Alias=MI0022841;Name=mmu-mir-6993	+
chr19	11986887	12019627	ID=MI0022842;Alias=MI0022842;Name=mmu-mir-6994	+
chr19	22795681	22991530	ID=MI0000247;Alias=MI0000247;Name=mmu-mir-204	+
chr19	23224020	23224152	ID=MI0006297;Alias=MI0006297;Name=mmu-mir-1192	+
chr19	23215715	23241448	ID=MI0006297;Alias=MI0006297;Name=mmu-mir-1192	+
chr19	24994449	25036116	ID=MI0014047;Alias=MI0014047;Name=mmu-mir-3084-1	-
chr19	29175862	29218383	ID=MI0000649;Alias=MI0000649;Name=mmu-mir-101b	+
chr19	34894378	34895355	ID=MI0000684;Alias=MI0000684;Name=mmu-mir-107	-
chr19	34885353	34953979	ID=MI0000684;Alias=MI0000684;Name=mmu-mir-107	-
chr19	35018214	35044612	ID=MI0009941;Alias=MI0009941;Name=mmu-mir-1950	+
chr19	40968405	40969671	ID=MI0026019;Alias=MI0026019;Name=mmu-mir-8092	+
chr19	40969180	40992330	ID=MI0026019;Alias=MI0026019;Name=mmu-mir-8092	+
chr19	41655949	41675181	ID=MI0026018;Alias=MI0026018;Name=mmu-mir-8091	+
chr19	44368516	44380817	ID=MI0018023;Alias=MI0018023;Name=mmu-mir-5114	+
chr19	47334663	47538890	ID=MI0022843;Alias=MI0022843;Name=mmu-mir-6995	-
chr19	53065663	53113145	ID=MI0021944;Alias=MI0021944;Name=mmu-mir-6407	-
chr19	57685507	58207848	ID=MI0019191;Alias=MI0019191;Name=mmu-mir-5623	+
chr19	60837018	60866632	ID=MI0020958;Alias=MI0020958;Name=mmu-mir-3084-2	-
chr2	14151003	14253590	ID=MI0005554;Alias=MI0005554;Name=mmu-mir-511	+
chr2	17976873	18134066	ID=MI0024995;Alias=MI0024995;Name=mmu-mir-7655	+
chr2	24915219	24915387	ID=MI0025004;Alias=MI0025004;Name=mmu-mir-7664	+
chr2	24831526	24918431	ID=MI0025004;Alias=MI0025004;Name=mmu-mir-7664	+
chr2	25284191	25304107	ID=MI0014080;Alias=MI0014080;Name=mmu-mir-3087	+
chr2	26313421	26359347	ID=MI0022844;Alias=MI0022844;Name=mmu-mir-6996	-
chr2	26436573	26448250	ID=MI0025035;Alias=MI0025035;Name=mmu-mir-126b	-
chr2	26439461	26449104	ID=MI0025035;Alias=MI0025035;Name=mmu-mir-126b	-
chr2	27301097	27331237	ID=MI0024714;Alias=MI0024714;Name=mmu-mir-7578	-
chr2	29700561	29705159	ID=MI0024990;Alias=MI0024990;Name=mmu-mir-219b	+
chr2	29821057	29887007	ID=MI0022845;Alias=MI0022845;Name=mmu-mir-6997	+
chr2	30576707	30576813	ID=MI0014082;Alias=MI0014082;Name=mmu-mir-3089	+
chr2	31428266	31472989	ID=MI0022846;Alias=MI0022846;Name=mmu-mir-6998	+
chr2	31829931	31909540	ID=MI0025015;Alias=MI0025015;Name=mmu-mir-7674	+
chr2	32502107	32538239	ID=MI0009949;Alias=MI0009949;Name=mmu-mir-1954	+
chr2	32538129	32549745	ID=MI0026020;Alias=MI0026020;Name=mmu-mir-8093	-
chr2	32561298	32568532	ID=MI0013007;Alias=MI0013007;Name=mmu-mir-2861	-
chr2	32561298	32568532	ID=MI0016963;Alias=MI0016963;Name=mmu-mir-3960	-
chr2	37543706	37543819	ID=MI0018040;Alias=MI0018040;Name=mmu-mir-5128	-
chr2	44839151	44968797	ID=MI0018041;Alias=MI0018041;Name=mmu-mir-5129	-
chr2	67513254	67513596	ID=MI0023719;Alias=MI0023719;Name=mmu-mir-7224	+
chr2	84581289	84581368	ID=MI0000156;Alias=MI0000156;Name=mmu-mir-130a	-
chr2	84573250	84584564	ID=MI0000156;Alias=MI0000156;Name=mmu-mir-130a	-
chr2	91772977	91803766	ID=MI0022847;Alias=MI0022847;Name=mmu-mir-6999	-
chr2	92024338	92204865	ID=MI0009950;Alias=MI0009950;Name=mmu-mir-1955	+
chr2	93259250	93303103	ID=MI0022849;Alias=MI0022849;Name=mmu-mir-7001	-
chr2	104266637	104334695	ID=MI0008313;Alias=MI0008313;Name=mmu-mir-1902	-
chr2	113926904	114001076	ID=MI0022850;Alias=MI0022850;Name=mmu-mir-7002	-
chr2	115407413	115604044	ID=MI0009946;Alias=MI0009946;Name=mmu-mir-1951	+
chr2	117005137	117018579	ID=MI0004611;Alias=MI0004611;Name=mmu-mir-674	+
chr2	119798404	119858318	ID=MI0025005;Alias=MI0025005;Name=mmu-mir-7665	+
chr2	126716126	126759018	ID=MI0026054;Alias=MI0026054;Name=mmu-mir-3473g	-
chr2	131088226	131124945	ID=MI0000588;Alias=MI0000588;Name=mmu-mir-103-2	+
chr2	133388670	133391392	ID=MI0014083;Alias=MI0014083;Name=mmu-mir-3090	+
chr2	151793261	151793400	ID=MI0009948;Alias=MI0009948;Name=mmu-mir-1953	-
chr2	158450621	158464998	ID=MI0014707;Alias=MI0014707;Name=mmu-mir-3474	+
chr2	162880370	162908707	ID=MI0022852;Alias=MI0022852;Name=mmu-mir-7003	+
chr2	168459917	168567249	ID=MI0022853;Alias=MI0022853;Name=mmu-mir-7004	-
chr2	179992071	179993195	ID=MI0014084;Alias=MI0014084;Name=mmu-mir-3091	+
chr2	179988425	179993236	ID=MI0014084;Alias=MI0014084;Name=mmu-mir-3091	+
chr2	181303857	181327197	ID=MI0022855;Alias=MI0022855;Name=mmu-mir-7006	-
chr3	27315112	27609384	ID=MI0014085;Alias=MI0014085;Name=mmu-mir-3092	-
chr3	28162124	28568131	ID=MI0018032;Alias=MI0018032;Name=mmu-mir-466q	+
chr3	28981448	29438575	ID=MI0004131;Alias=MI0004131;Name=mmu-mir-551b	+
chr3	30894660	30951538	ID=MI0022857;Alias=MI0022857;Name=mmu-mir-7008	+
chr3	36347817	36374781	ID=MI0022858;Alias=MI0022858;Name=mmu-mir-7009	-
chr3	65462926	65463458	ID=MI0026052;Alias=MI0026052;Name=mmu-mir-8120	+
chr3	65462730	65463402	ID=MI0026052;Alias=MI0026052;Name=mmu-mir-8120	+
chr3	68808903	68838589	ID=MI0000140;Alias=MI0000140;Name=mmu-mir-15b	+
chr3	68808903	68838589	ID=MI0000566;Alias=MI0000566;Name=mmu-mir-16-2	+
chr3	81896466	81949795	ID=MI0022859;Alias=MI0022859;Name=mmu-mir-7010	-
chr3	88239877	88261236	ID=MI0022860;Alias=MI0022860;Name=mmu-mir-7011	-
chr3	89803507	89856464	ID=MI0025009;Alias=MI0025009;Name=mmu-mir-7669	-
chr3	89873933	89874001	ID=MI0005478;Alias=MI0005478;Name=mmu-mir-190b	+
chr3	90070452	90084557	ID=MI0022861;Alias=MI0022861;Name=mmu-mir-7012	+
chr3	94800173	94810618	ID=MI0022862;Alias=MI0022862;Name=mmu-mir-7013	+
chr3	94778649	94810813	ID=MI0022862;Alias=MI0022862;Name=mmu-mir-7013	+
chr3	94938873	94943492	ID=MI0026027;Alias=MI0026027;Name=mmu-mir-8099-1	-
chr3	95538069	95558947	ID=MI0022863;Alias=MI0022863;Name=mmu-mir-7014	-
chr3	97493748	97685952	ID=MI0023720;Alias=MI0023720;Name=mmu-mir-7225	-
chr3	118136670	118136988	ID=MI0000163;Alias=MI0000163;Name=mmu-mir-137	+
chr3	121996580	121996671	ID=MI0004605;Alias=MI0004605;Name=mmu-mir-760	-
chr3	122244520	122245087	ID=MI0024997;Alias=MI0024997;Name=mmu-mir-7657	-
chr3	122241626	122322635	ID=MI0024997;Alias=MI0024997;Name=mmu-mir-7657	-
chr3	133901922	133907096	ID=MI0008316;Alias=MI0008316;Name=mmu-mir-1895	-
chr3	138189212	138220608	ID=MI0009952;Alias=MI0009952;Name=mmu-mir-1956	+
chr3	157197316	157211348	ID=MI0000228;Alias=MI0000228;Name=mmu-mir-186	+
chr4	15844369	15872561	ID=MI0021936;Alias=MI0021936;Name=mmu-mir-6400	-
chr4	33397280	33589572	ID=MI0026050;Alias=MI0026050;Name=mmu-mir-8118	+
chr4	40669499	40684232	ID=MI0000250;Alias=MI0000250;Name=mmu-mir-207	+
chr4	40664876	40670395	ID=MI0000250;Alias=MI0000250;Name=mmu-mir-207	+
chr4	40751628	40801074	ID=MI0018034;Alias=MI0018034;Name=mmu-mir-5123	-
chr4	40917973	40973075	ID=MI0014087;Alias=MI0014087;Name=mmu-mir-3094	+
chr4	44234059	44234188	ID=MI0018014;Alias=MI0018014;Name=mmu-mir-5106	-
chr4	44544612	44715399	ID=MI0018029;Alias=MI0018029;Name=mmu-mir-5120	-
chr4	48206200	48292509	ID=MI0009955;Alias=MI0009955;Name=mmu-mir-1958	-
chr4	56888881	56960321	ID=MI0000691;Alias=MI0000691;Name=mmu-mir-32	-
chr4	62876434	62996073	ID=MI0004679;Alias=MI0004679;Name=mmu-mir-455	+
chr4	87740499	88056915	ID=MI0004680;Alias=MI0004680;Name=mmu-mir-491	+
chr4	88556458	88556616	ID=MI0000579;Alias=MI0000579;Name=mmu-mir-31	-
chr4	94281200	94359914	ID=MI0005549;Alias=MI0005549;Name=mmu-mir-872	+
chr4	101019126	101028885	ID=MI0000148;Alias=MI0000148;Name=mmu-mir-101a	-
chr4	108673408	108734407	ID=MI0004306;Alias=MI0004306;Name=mmu-mir-761	+
chr4	117880808	117964013	ID=MI0023721;Alias=MI0023721;Name=mmu-mir-7226	-
chr4	118781339	118809980	ID=MI0009954;Alias=MI0009954;Name=mmu-mir-1957a	+
chr4	120430037	120498724	ID=MI0000547;Alias=MI0000547;Name=mmu-mir-30c-1	-
chr4	120430037	120498724	ID=MI0000259;Alias=MI0000259;Name=mmu-mir-30e	-
chr4	120640894	120689888	ID=MI0022864;Alias=MI0022864;Name=mmu-mir-7015	-
chr4	124392106	124409713	ID=MI0004681;Alias=MI0004681;Name=mmu-mir-697	+
chr4	124421088	124421217	ID=MI0004682;Alias=MI0004682;Name=mmu-mir-698	+
chr4	124419119	124478801	ID=MI0004682;Alias=MI0004682;Name=mmu-mir-698	+
chr4	129353581	129374102	ID=MI0022865;Alias=MI0022865;Name=mmu-mir-7016	-
chr4	132686552	132754288	ID=MI0022866;Alias=MI0022866;Name=mmu-mir-7017	+
chr4	132925639	132979663	ID=MI0018031;Alias=MI0018031;Name=mmu-mir-5122	+
chr4	133234918	133309580	ID=MI0023722;Alias=MI0023722;Name=mmu-mir-7227	-
chr4	134117767	134260237	ID=MI0021939;Alias=MI0021939;Name=mmu-mir-6403	-
chr4	134969399	134989757	ID=MI0004684;Alias=MI0004684;Name=mmu-mir-700	-
chr4	137024707	137126503	ID=MI0022867;Alias=MI0022867;Name=mmu-mir-7018	+
chr4	137549366	137763044	ID=MI0021935;Alias=MI0021935;Name=mmu-mir-6399	+
chr4	137868557	137875183	ID=MI0022868;Alias=MI0022868;Name=mmu-mir-7019	-
chr4	137869317	137882218	ID=MI0022868;Alias=MI0022868;Name=mmu-mir-7019	-
chr4	139178805	139205655	ID=MI0022869;Alias=MI0022869;Name=mmu-mir-7020	+
chr4	139518085	139523989	ID=MI0010752;Alias=MI0010752;Name=mmu-mir-2139	-
chr4	142697281	142802652	ID=MI0022870;Alias=MI0022870;Name=mmu-mir-7021	-
chr4	147519856	147527737	ID=MI0022871;Alias=MI0022871;Name=mmu-mir-7022	-
chr4	147519823	147526294	ID=MI0022871;Alias=MI0022871;Name=mmu-mir-7022	-
chr4	148892338	148940596	ID=MI0019184;Alias=MI0019184;Name=mmu-mir-5616	+
chr4	149023267	149075740	ID=MI0022872;Alias=MI0022872;Name=mmu-mir-7023	-
chr4	155603139	155608965	ID=MI0024998;Alias=MI0024998;Name=mmu-mir-7658	-
chr5	24092560	24098352	ID=MI0004133;Alias=MI0004133;Name=mmu-mir-671	+
chr5	24097871	24097938	ID=MI0004133;Alias=MI0004133;Name=mmu-mir-671	+
chr5	30481861	30511168	ID=MI0009957;Alias=MI0009957;Name=mmu-mir-1960	+
chr5	30950273	30962150	ID=MI0019194;Alias=MI0019194;Name=mmu-mir-5625	+
chr5	31926784	32000030	ID=MI0022357;Alias=MI0022357;Name=mmu-mir-3473e	-
chr5	34240703	34246271	ID=MI0022873;Alias=MI0022873;Name=mmu-mir-7024	-
chr5	34240821	34278958	ID=MI0022873;Alias=MI0022873;Name=mmu-mir-7024	-
chr5	34916360	34974988	ID=MI0024991;Alias=MI0024991;Name=mmu-mir-7036b	+
chr5	35292092	35376028	ID=MI0014090;Alias=MI0014090;Name=mmu-mir-3097	+
chr5	52519925	52541419	ID=MI0021955;Alias=MI0021955;Name=mmu-mir-6417	-
chr5	65360553	65361568	ID=MI0005518;Alias=MI0005518;Name=mmu-mir-574	+
chr5	65361271	65433180	ID=MI0005518;Alias=MI0005518;Name=mmu-mir-574	+
chr5	75548308	75593732	ID=MI0022874;Alias=MI0022874;Name=mmu-mir-7025	+
chr5	77694515	77712760	ID=MI0018006;Alias=MI0018006;Name=mmu-mir-5098	+
chr5	104476025	104494435	ID=MI0019187;Alias=MI0019187;Name=mmu-mir-5619	+
chr5	111092547	111097722	ID=MI0022875;Alias=MI0022875;Name=mmu-mir-7026	-
chr5	111093398	111199777	ID=MI0022875;Alias=MI0022875;Name=mmu-mir-7026	-
chr5	111308811	111718831	ID=MI0004685;Alias=MI0004685;Name=mmu-mir-701	+
chr5	114830603	114871225	ID=MI0022876;Alias=MI0022876;Name=mmu-mir-7027	+
chr5	115157754	115172382	ID=MI0022877;Alias=MI0022877;Name=mmu-mir-7028	+
chr5	115301799	115302050	ID=MI0021587;Alias=MI0021587;Name=mmu-mir-6240	+
chr5	116015268	116072703	ID=MI0022878;Alias=MI0022878;Name=mmu-mir-7029	+
chr5	116081995	116097210	ID=MI0022879;Alias=MI0022879;Name=mmu-mir-7030	+
chr5	122267217	122286853	ID=MI0022880;Alias=MI0022880;Name=mmu-mir-7031	-
chr5	123093891	123141237	ID=MI0026047;Alias=MI0026047;Name=mmu-mir-8115	+
chr5	123961317	123974223	ID=MI0024985;Alias=MI0024985;Name=mmu-mir-7647	-
chr5	124423640	124453269	ID=MI0022881;Alias=MI0022881;Name=mmu-mir-7032	+
chr5	135047693	135048649	ID=MI0023723;Alias=MI0023723;Name=mmu-mir-7228	+
chr5	135852009	135870455	ID=MI0022882;Alias=MI0022882;Name=mmu-mir-7033	-
chr5	136566625	136587607	ID=MI0022884;Alias=MI0022884;Name=mmu-mir-7035	+
chr5	136724043	137043280	ID=MI0004708;Alias=MI0004708;Name=mmu-mir-721	-
chr5	137462885	137472565	ID=MI0004686;Alias=MI0004686;Name=mmu-mir-702	+
chr5	137736943	137739767	ID=MI0022885;Alias=MI0022885;Name=mmu-mir-7036a	-
chr5	137736931	137748952	ID=MI0022885;Alias=MI0022885;Name=mmu-mir-7036a	-
chr5	137969210	137972314	ID=MI0021956;Alias=MI0021956;Name=mmu-mir-6418	-
chr5	137969356	137974510	ID=MI0021956;Alias=MI0021956;Name=mmu-mir-6418	-
chr5	138605262	138612331	ID=MI0000689;Alias=MI0000689;Name=mmu-mir-25	-
chr5	138605814	138613138	ID=MI0000689;Alias=MI0000689;Name=mmu-mir-25	-
chr5	138605262	138612331	ID=MI0000581;Alias=MI0000581;Name=mmu-mir-93	-
chr5	138605814	138613138	ID=MI0000581;Alias=MI0000581;Name=mmu-mir-93	-
chr5	138605262	138612331	ID=MI0000407;Alias=MI0000407;Name=mmu-mir-106b	-
chr5	138605814	138613138	ID=MI0000407;Alias=MI0000407;Name=mmu-mir-106b	-
chr5	139843975	139850027	ID=MI0000621;Alias=MI0000621;Name=mmu-mir-339	-
chr5	140227221	140251679	ID=MI0022886;Alias=MI0022886;Name=mmu-mir-7037	-
chr5	140895244	140919362	ID=MI0022887;Alias=MI0022887;Name=mmu-mir-7038	+
chr5	145637345	145726740	ID=MI0022888;Alias=MI0022888;Name=mmu-mir-7039	-
chr6	27230012	28084324	ID=MI0004127;Alias=MI0004127;Name=mmu-mir-592	-
chr6	30998789	31171790	ID=MI0000576;Alias=MI0000576;Name=mmu-mir-29a	-
chr6	30998789	31171790	ID=MI0000143;Alias=MI0000143;Name=mmu-mir-29b-1	-
chr6	38383926	38462805	ID=MI0025010;Alias=MI0025010;Name=mmu-mir-7670	+
chr6	47746125	47763521	ID=MI0004688;Alias=MI0004688;Name=mmu-mir-704	-
chr6	50516594	50544767	ID=MI0021900;Alias=MI0021900;Name=mmu-mir-6371	+
chr6	51219120	51220424	ID=MI0000550;Alias=MI0000550;Name=mmu-mir-148a	-
chr6	51212626	51221703	ID=MI0000550;Alias=MI0000550;Name=mmu-mir-148a	-
chr6	71220308	71222011	ID=MI0026044;Alias=MI0026044;Name=mmu-mir-8112	+
chr6	71219859	71221922	ID=MI0026044;Alias=MI0026044;Name=mmu-mir-8112	+
chr6	83312417	83391676	ID=MI0021903;Alias=MI0021903;Name=mmu-mir-6374	-
chr6	94554809	94556384	ID=MI0022890;Alias=MI0022890;Name=mmu-mir-7041	-
chr6	94554508	94650186	ID=MI0022890;Alias=MI0022890;Name=mmu-mir-7041	-
chr6	108163085	108501153	ID=MI0025001;Alias=MI0025001;Name=mmu-mir-7661	+
chr6	113647493	113661099	ID=MI0022891;Alias=MI0022891;Name=mmu-mir-7042	+
chr6	119873984	119988723	ID=MI0004690;Alias=MI0004690;Name=mmu-mir-706	-
chr6	122770194	122795426	ID=MI0023726;Alias=MI0023726;Name=mmu-mir-7231	+
chr6	125046181	125080559	ID=MI0022894;Alias=MI0022894;Name=mmu-mir-7045	+
chr6	125144461	125149393	ID=MI0014091;Alias=MI0014091;Name=mmu-mir-3098	+
chr6	128920928	128924960	ID=MI0024987;Alias=MI0024987;Name=mmu-mir-7649	-
chr7	3209905	3221507	ID=MI0025038;Alias=MI0025038;Name=mmu-mir-290b	-
chr7	3209905	3221507	ID=MI0025020;Alias=MI0025020;Name=mmu-mir-292b	-
chr7	3607182	3611705	ID=MI0018037;Alias=MI0018037;Name=mmu-mir-3572	+
chr7	3596846	3612760	ID=MI0018037;Alias=MI0018037;Name=mmu-mir-3572	+
chr7	7251190	7253165	ID=MI0019188;Alias=MI0019188;Name=mmu-mir-5620	+
chr7	19669191	19679219	ID=MI0014092;Alias=MI0014092;Name=mmu-mir-3100	+
chr7	19662493	19678547	ID=MI0014092;Alias=MI0014092;Name=mmu-mir-3100	+
chr7	19766501	19791777	ID=MI0000607;Alias=MI0000607;Name=mmu-mir-330	+
chr7	19967347	19981088	ID=MI0005494;Alias=MI0005494;Name=mmu-mir-343	+
chr7	25754769	25757740	ID=MI0022895;Alias=MI0022895;Name=mmu-mir-7046	-
chr7	25876129	25917514	ID=MI0022353;Alias=MI0022353;Name=mmu-mir-6537	-
chr7	25987857	26004928	ID=MI0022897;Alias=MI0022897;Name=mmu-mir-7048	-
chr7	27953450	27963938	ID=MI0014093;Alias=MI0014093;Name=mmu-mir-3101	-
chr7	27989390	27997303	ID=MI0006296;Alias=MI0006296;Name=mmu-mir-1191a	+
chr7	27990071	27992185	ID=MI0006296;Alias=MI0006296;Name=mmu-mir-1191a	+
chr7	29343835	29383245	ID=MI0022898;Alias=MI0022898;Name=mmu-mir-7049	-
chr7	30553550	30566478	ID=MI0009961;Alias=MI0009961;Name=mmu-mir-1964	+
chr7	30691195	30692039	ID=MI0025008;Alias=MI0025008;Name=mmu-mir-7668	+
chr7	30691156	30691882	ID=MI0025008;Alias=MI0025008;Name=mmu-mir-7668	+
chr7	31337511	31338315	ID=MI0031121;Alias=MI0031121;Name=mmu-mir-9769	+
chr7	31337341	31340457	ID=MI0031121;Alias=MI0031121;Name=mmu-mir-9769	+
chr7	31373809	31374698	ID=MI0025014;Alias=MI0025014;Name=mmu-mir-3569	+
chr7	31373873	31386131	ID=MI0025014;Alias=MI0025014;Name=mmu-mir-3569	+
chr7	31817770	31827194	ID=MI0022899;Alias=MI0022899;Name=mmu-mir-7050	-
chr7	50699513	50713197	ID=MI0022900;Alias=MI0022900;Name=mmu-mir-7051	+
chr7	51720803	51727077	ID=MI0022901;Alias=MI0022901;Name=mmu-mir-7052	+
chr7	51788181	51804235	ID=MI0022902;Alias=MI0022902;Name=mmu-mir-7053	-
chr7	52104569	52110841	ID=MI0004691;Alias=MI0004691;Name=mmu-mir-707	+
chr7	52104509	52114261	ID=MI0004691;Alias=MI0004691;Name=mmu-mir-707	+
chr7	52258319	52271663	ID=MI0022903;Alias=MI0022903;Name=mmu-mir-7054	-
chr7	52380932	52384159	ID=MI0018030;Alias=MI0018030;Name=mmu-mir-5121	-
chr7	73403589	73533238	ID=MI0022906;Alias=MI0022906;Name=mmu-mir-7057	-
chr7	88668417	88676431	ID=MI0009991;Alias=MI0009991;Name=mmu-mir-1839	+
chr7	106683954	106755307	ID=MI0000598;Alias=MI0000598;Name=mmu-mir-326	+
chr7	108018228	108080680	ID=MI0014099;Alias=MI0014099;Name=mmu-mir-3102	-
chr7	108599795	108661318	ID=MI0000693;Alias=MI0000693;Name=mmu-mir-139	+
chr7	133507333	133513076	ID=MI0022907;Alias=MI0022907;Name=mmu-mir-7058	-
chr7	133722826	133723137	ID=MI0022908;Alias=MI0022908;Name=mmu-mir-7059	-
chr7	133714986	133727819	ID=MI0022908;Alias=MI0022908;Name=mmu-mir-7059	-
chr7	134628734	134635076	ID=MI0022909;Alias=MI0022909;Name=mmu-mir-7060	+
chr7	134851734	134852536	ID=MI0004215;Alias=MI0004215;Name=mmu-mir-762	+
chr7	135414887	135441665	ID=MI0014100;Alias=MI0014100;Name=mmu-mir-3103	-
chr7	138009422	138056843	ID=MI0022910;Alias=MI0022910;Name=mmu-mir-7061	+
chr7	142729480	142878004	ID=MI0009959;Alias=MI0009959;Name=mmu-mir-1962	+
chr7	147169801	147178435	ID=MI0022911;Alias=MI0022911;Name=mmu-mir-7062	-
chr7	148748058	148818952	ID=MI0022912;Alias=MI0022912;Name=mmu-mir-7063	+
chr7	150743130	150786014	ID=MI0022913;Alias=MI0022913;Name=mmu-mir-7064	-
chr7	151194926	151198037	ID=MI0014102;Alias=MI0014102;Name=mmu-mir-3105	+
chr7	151194729	151195559	ID=MI0014102;Alias=MI0014102;Name=mmu-mir-3105	+
chr8	8689921	8690206	ID=MI0024994;Alias=MI0024994;Name=mmu-mir-7654	-
chr8	8666575	8690565	ID=MI0024994;Alias=MI0024994;Name=mmu-mir-7654	-
chr8	11611580	11635793	ID=MI0023733;Alias=MI0023733;Name=mmu-mir-7238	-
chr8	13105716	13147989	ID=MI0022914;Alias=MI0022914;Name=mmu-mir-7065	+
chr8	13176864	13200625	ID=MI0009965;Alias=MI0009965;Name=mmu-mir-1968	-
chr8	26265012	26311938	ID=MI0026039;Alias=MI0026039;Name=mmu-mir-8108	-
chr8	41392320	41393813	ID=MI0025006;Alias=MI0025006;Name=mmu-mir-7666	-
chr8	73321018	73328707	ID=MI0023735;Alias=MI0023735;Name=mmu-mir-7240	+
chr8	73418604	73421360	ID=MI0022916;Alias=MI0022916;Name=mmu-mir-7067	-
chr8	74984380	74999181	ID=MI0022918;Alias=MI0022918;Name=mmu-mir-7068	-
chr8	86247294	86252690	ID=MI0026040;Alias=MI0026040;Name=mmu-mir-1668	-
chr8	86247148	86265121	ID=MI0026040;Alias=MI0026040;Name=mmu-mir-1668	-
chr8	86528715	86529891	ID=MI0026043;Alias=MI0026043;Name=mmu-mir-8111	+
chr8	86590725	86620934	ID=MI0004693;Alias=MI0004693;Name=mmu-mir-709	+
chr8	86732410	86732859	ID=MI0014104;Alias=MI0014104;Name=mmu-mir-3074-2	-
chr8	86730675	86734839	ID=MI0014104;Alias=MI0014104;Name=mmu-mir-3074-2	-
chr8	87380884	87393202	ID=MI0022919;Alias=MI0022919;Name=mmu-mir-7069	+
chr8	87585453	87586715	ID=MI0022920;Alias=MI0022920;Name=mmu-mir-7070	+
chr8	87584007	87591064	ID=MI0022920;Alias=MI0022920;Name=mmu-mir-7070	+
chr8	90661783	90695889	ID=MI0022921;Alias=MI0022921;Name=mmu-mir-7071	+
chr8	96848184	96848289	ID=MI0000164;Alias=MI0000164;Name=mmu-mir-138-2	+
chr8	96996662	97051214	ID=MI0022922;Alias=MI0022922;Name=mmu-mir-7072	+
chr8	98243316	98331410	ID=MI0022923;Alias=MI0022923;Name=mmu-mir-7073	-
chr8	108129129	108146156	ID=MI0009963;Alias=MI0009963;Name=mmu-mir-1966	+
chr8	108463451	108490006	ID=MI0022924;Alias=MI0022924;Name=mmu-mir-7074	-
chr8	109619726	109619983	ID=MI0022925;Alias=MI0022925;Name=mmu-mir-7075	-
chr8	109593298	109620461	ID=MI0022925;Alias=MI0022925;Name=mmu-mir-7075	-
chr8	109960297	110083103	ID=MI0000165;Alias=MI0000165;Name=mmu-mir-140	+
chr8	111238668	111485582	ID=MI0014105;Alias=MI0014105;Name=mmu-mir-3108	+
chr8	113527079	113553569	ID=MI0018033;Alias=MI0018033;Name=mmu-mir-3473d	-
chr8	119780957	119985449	ID=MI0022927;Alias=MI0022927;Name=mmu-mir-7077	+
chr8	119780957	119985449	ID=MI0022928;Alias=MI0022928;Name=mmu-mir-7078	+
chr8	123012748	123105287	ID=MI0025039;Alias=MI0025039;Name=mmu-mir-7687	+
chr8	124474390	124553207	ID=MI0023732;Alias=MI0023732;Name=mmu-mir-7237	+
chr8	125626242	125629189	ID=MI0022929;Alias=MI0022929;Name=mmu-mir-7079	+
chr8	130882960	131029416	ID=MI0008317;Alias=MI0008317;Name=mmu-mir-1903	+
chr9	7764045	7794245	ID=MI0019186;Alias=MI0019186;Name=mmu-mir-5618	+
chr9	15110656	15121487	ID=MI0024988;Alias=MI0024988;Name=mmu-mir-7650	+
chr9	15116825	15120276	ID=MI0024988;Alias=MI0024988;Name=mmu-mir-7650	+
chr9	20711676	20757449	ID=MI0022931;Alias=MI0022931;Name=mmu-mir-7081	-
chr9	20871955	20896499	ID=MI0022932;Alias=MI0022932;Name=mmu-mir-7082	-
chr9	21415556	21421078	ID=MI0009967;Alias=MI0009967;Name=mmu-mir-1946b	-
chr9	21917425	21918655	ID=MI0022934;Alias=MI0022934;Name=mmu-mir-7084	-
chr9	41389400	41400262	ID=MI0000725;Alias=MI0000725;Name=mmu-mir-125b-1	+
chr9	44206258	44211095	ID=MI0022935;Alias=MI0022935;Name=mmu-mir-7085	+
chr9	44204072	44211840	ID=MI0022935;Alias=MI0022935;Name=mmu-mir-7085	+
chr9	45061909	45077277	ID=MI0022936;Alias=MI0022936;Name=mmu-mir-7086	-
chr9	45745945	45763376	ID=MI0022937;Alias=MI0022937;Name=mmu-mir-7087	-
chr9	53192104	53210022	ID=MI0021917;Alias=MI0021917;Name=mmu-mir-130c	-
chr9	61970277	61970451	ID=MI0018045;Alias=MI0018045;Name=mmu-mir-5133	-
chr9	67064872	67407484	ID=MI0000232;Alias=MI0000232;Name=mmu-mir-190a	-
chr9	69301481	69339542	ID=MI0014106;Alias=MI0014106;Name=mmu-mir-3109	+
chr9	106073254	106094075	ID=MI0000137;Alias=MI0000137;Name=mmu-let-7g	+
chr9	107982757	107987407	ID=MI0022938;Alias=MI0022938;Name=mmu-mir-7088	+
chr9	107981748	107987734	ID=MI0022938;Alias=MI0022938;Name=mmu-mir-7088	+
chr9	108467942	108472216	ID=MI0000233;Alias=MI0000233;Name=mmu-mir-191	+
chr9	108467942	108472216	ID=MI0001447;Alias=MI0001447;Name=mmu-mir-425	+
chr9	108471051	108471244	ID=MI0001447;Alias=MI0001447;Name=mmu-mir-425	+
chr9	109778081	109796360	ID=MI0022939;Alias=MI0022939;Name=mmu-mir-7089	+
chr9	110183747	110183874	ID=MI0021583;Alias=MI0021583;Name=mmu-mir-6236	+
chr9	110523895	110556714	ID=MI0026038;Alias=MI0026038;Name=mmu-mir-8107	-
chr9	118835638	118953222	ID=MI0000573;Alias=MI0000573;Name=mmu-mir-26a-1	+
chr9	120842509	120869674	ID=MI0022940;Alias=MI0022940;Name=mmu-mir-7090	+
chr9	122085002	122203540	ID=MI0026037;Alias=MI0026037;Name=mmu-mir-8106	-

## Sheet: Table S8
Table S8. ANOVA analysis of the miR-378 over-expression RNA-seq data
		RPKM
Transcript ID	Gene ID	Ad_378 CT10 rep1	Ad_378 CT10 rep2	Ad_null CT10 rep1	Ad_null CT10 rep2	Ad_378 CT22 rep1	Ad_378 CT22 rep2	Ad_null CT22 rep1	Ad_null CT22 rep2	ANOVA p-value for genotype	ANOVA p-value for time	ANOVA p-value for interaction
NM_001113238	Fcrl5	0.00498993	0.00498993	0.00498993	0.00498993	0.00498993	0.00498993	0.0196536	0.0202658	8.98169e-08	8.98169e-08	8.98169e-08
NM_001035243	Trpm3	0.00404984	0.00404984	0.00404984	0.00404984	0.00404984	0.00404984	0.015951	0.0164478	8.98169e-08	8.98169e-08	8.98169e-08
NM_008463	Klra5	0.0290302	0.0290302	0.0290302	0.0290302	0.0290302	0.0290302	0.11434	0.117901	8.98169e-08	8.98169e-08	8.98169e-08
NR_038065	LOC171588	0.191153	0.191153	0.191153	0.191153	0.191153	0.191153	0.752886	0.776336	8.98169e-08	8.98169e-08	8.98169e-08
NM_013879	Cabp1	0.0188256	0.0188256	0.0188256	0.0188256	0.0188256	0.0188256	0.0741478	0.0764573	8.98169e-08	8.98169e-08	8.98169e-08
NM_009394	Tnnc2	0.0160945	0.0160945	0.0160945	0.0160945	0.0160945	0.0160945	0.0633906	0.065365	8.98169e-08	8.98169e-08	8.98169e-08
NM_001035241	Trpm3	0.00229348	0.00229348	0.00229348	0.00229348	0.00229348	0.00229348	0.00903324	0.00931459	8.98169e-08	8.98169e-08	8.98169e-08
NM_001005424	Gm996	0.0771734	0.0771734	0.0771734	0.0771734	0.0771734	0.0771734	0.30396	0.313427	8.98169e-08	8.98169e-08	8.98169e-08
NM_001034881	Gm5464	0.0970697	0.0970697	0.0970697	0.0970697	0.0970697	0.0970697	0.382325	0.394233	8.98169e-08	8.98169e-08	8.98169e-08
NM_001001177	BC051142	0.00241354	0.00241354	0.00241354	0.00241354	0.00241354	0.00241354	0.00950613	0.00980222	8.98169e-08	8.98169e-08	8.98169e-08
NM_001163855	BC051142	0.00257085	0.00257085	0.00257085	0.00257085	0.00257085	0.00257085	0.0101257	0.0104411	8.98169e-08	8.98169e-08	8.98169e-08
NM_183222	Fcrl5	0.0116012	0.0116012	0.0116012	0.0116012	0.0116012	0.0116012	0.0456933	0.0471165	8.98169e-08	8.98169e-08	8.98169e-08
NM_001035239	Trpm3	0.00377772	0.00377772	0.00377772	0.00377772	0.00377772	0.00377772	0.0148792	0.0153426	8.98169e-08	8.98169e-08	8.98169e-08
NM_001035242	Trpm3	0.00258368	0.00258368	0.00258368	0.00258368	0.00258368	0.00258368	0.0101762	0.0104932	8.98169e-08	8.98169e-08	8.98169e-08
NM_001168504	Pla2g4c	0.00176115	0.00176115	0.00176115	0.00176115	0.00176115	0.00176115	0.00693658	0.00715263	8.98169e-08	8.98169e-08	8.98169e-08
NM_174998	Hpcal4	0.0151523	0.0151523	0.0151523	0.0151523	0.0151523	0.0151523	0.0596799	0.0615388	8.98169e-08	8.98169e-08	8.98169e-08
NM_177341	Trpm3	0.00328267	0.00328267	0.00328267	0.00328267	0.00328267	0.00328267	0.0129293	0.0133321	8.98169e-08	8.98169e-08	8.98169e-08
NR_037278	Mir3095	0.123019	0.123019	0.123019	0.123019	0.123019	0.123019	0.48453	0.499622	8.98169e-08	8.98169e-08	8.98169e-08
NR_045740	A630020A06	0.0537875	0.0537875	0.0537875	0.0537875	0.0537875	0.0537875	0.211851	0.218449	8.98169e-08	8.98169e-08	8.98169e-08
NM_001033248	Gm266	0.0786387	0.0786387	0.0786387	0.0786387	0.0786387	0.0786387	0.309731	0.319379	8.98169e-08	8.98169e-08	8.98169e-08
NM_001127576	Gm1564	0.0155701	0.0155701	0.0155701	0.0155701	0.0155701	0.0155701	0.0613253	0.0632354	8.98169e-08	8.98169e-08	8.98169e-08
NM_001177795	Rgs20	0.0193234	0.0193234	0.0193234	0.0193234	0.0193234	0.0193234	0.0761082	0.0784787	8.98169e-08	8.98169e-08	8.98169e-08
NM_001254953	D730048J04Rik	0.0113729	0.0113729	0.0113729	0.0113729	0.0113729	0.0113729	0.0447941	0.0461893	8.98169e-08	8.98169e-08	8.98169e-08
NM_007417	Adra2a	0.12063	0.12063	0.12063	0.12063	0.12063	0.12063	0.475122	0.489921	8.98169e-08	8.98169e-08	8.98169e-08
NM_009430	Prss2	0.00608766	0.00608766	0.00608766	0.00608766	0.00608766	0.00608766	0.0239772	0.0247241	8.98169e-08	8.98169e-08	8.98169e-08
NR_030776	3110021A11Rik	0.149698	0.149698	0.149698	0.149698	0.149698	0.149698	0.589609	0.607974	8.98169e-08	8.98169e-08	8.98169e-08
NR_040272	9530051G07Rik	0.00303714	0.00303714	0.00303714	0.00303714	0.00303714	0.00303714	0.0119622	0.0123348	8.98169e-08	8.98169e-08	8.98169e-08
NR_040322	4930500J02Rik	0.00852189	0.00852189	0.00852189	0.00852189	0.00852189	0.00852189	0.0335649	0.0346103	8.98169e-08	8.98169e-08	8.98169e-08
NM_001004762	Pla2g4c	0.00164678	0.00164678	0.00164678	0.00164678	0.00164678	0.00164678	0.00648609	0.00668811	8.98169e-08	8.98169e-08	8.98169e-08
NM_008596	Sypl2	0.0122897	0.0122897	0.0122897	0.0122897	0.0122897	0.0122897	0.0484051	0.0499128	8.98169e-08	8.98169e-08	8.98169e-08
NM_030738	Vmn1r65	0.00956499	0.00956499	0.00956499	0.00956499	0.00956499	0.00956499	0.0376733	0.0388467	8.98169e-08	8.98169e-08	8.98169e-08
NR_027885	Vaultrc5	0.00361505	0.00361505	0.00361505	0.00361505	0.00361505	0.00361505	0.0142385	0.0146819	8.98169e-08	8.98169e-08	8.98169e-08
NM_001035240	Trpm3	0.00285795	0.00285795	0.00285795	0.00285795	0.00285795	0.00285795	0.0112565	0.0116071	8.98169e-08	8.98169e-08	8.98169e-08
NM_021374	Rgs20	0.0132321	0.0132321	0.0132321	0.0132321	0.0132321	0.0132321	0.0521167	0.05374	8.98169e-08	8.98169e-08	8.98169e-08
NM_001081432	Ptprq	0.00945128	0.00886356	0.00228936	0.00228936	0.00228936	0.00228936	0.00228936	0.00228936	1.72146e-06	1.72146e-06	1.72146e-06
NM_011348	Sema3e	0.040434	0.0379196	0.00979421	0.00979421	0.00979421	0.00979421	0.00979421	0.00979421	1.72146e-06	1.72146e-06	1.72146e-06
NM_001045518	Fam83b	0.102338	0.0959746	0.0247891	0.0247891	0.0247891	0.0247891	0.0247891	0.0247891	1.72146e-06	1.72146e-06	1.72146e-06
NM_016974	Dbp	285.565	300.602	373.082	297.107	8.42573	10.6337	8.44119	9.03465	0.792773	1.91472e-06	0.283304
NM_177870	Slc5a6	12.3576	13.3435	23.3616	26.1564	4.72612	4.87237	4.08233	4.6772	0.00453124	9.89814e-06	0.00155275
NM_145434	Nr1d1	48.0518	42.7954	55.8253	53.7907	9.20266	8.28269	6.32281	7.8449	0.858878	1.04111e-05	0.0398067
NM_001177621	Slc5a6	11.8521	12.6466	22.0278	24.7125	4.51381	4.79979	3.95192	4.51423	0.00514478	1.0968e-05	0.00167105
NM_017376	Tef	320.486	317.797	344.37	321.61	73.9921	60.8202	65.2231	57.8974	0.721639	1.09776e-05	0.34006
NM_153484	Tef	33.8036	33.5092	36.5236	33.8572	7.8576	6.40921	6.8311	6.07567	0.690829	1.23591e-05	0.318756
NM_011667_1	Ube1y1	0.00450893	0.00450893	0.0170544	0.019017	0.00450893	0.00450893	0.00450893	0.00450893	1.42084e-05	1.42084e-05	1.42084e-05
NM_029056	Tdrd9	0.00508707	0.00508707	0.0192411	0.0214554	0.00508707	0.00508707	0.00508707	0.00508707	1.42084e-05	1.42084e-05	1.42084e-05
NM_178894	AA792892	0.0240935	0.0240935	0.0911302	0.101618	0.0240935	0.0240935	0.0240935	0.0240935	1.42084e-05	1.42084e-05	1.42084e-05
NM_001077202	Hs6st2	0.0298524	0.0298524	0.112913	0.125907	0.0298524	0.0298524	0.0298524	0.0298524	1.42084e-05	1.42084e-05	1.42084e-05
NM_007442	Alx4	0.0157725	0.0157725	0.0596574	0.0665228	0.0157725	0.0157725	0.0157725	0.0157725	1.42084e-05	1.42084e-05	1.42084e-05
NM_009042	Reg1	0.0173856	0.0173856	0.0657587	0.0733263	0.0173856	0.0173856	0.0173856	0.0173856	1.42084e-05	1.42084e-05	1.42084e-05
NM_015819	Hs6st2	0.0507862	0.0507862	0.192092	0.214198	0.0507862	0.0507862	0.0507862	0.0507862	1.42084e-05	1.42084e-05	1.42084e-05
NM_008236	Hes2	0.0126441	0.0126441	0.0478245	0.0533282	0.0126441	0.0126441	0.0126441	0.0126441	1.42084e-05	1.42084e-05	1.42084e-05
NR_046191	4930487D11Rik	0.023999	0.023999	0.0907728	0.101219	0.023999	0.023999	0.023999	0.023999	1.42084e-05	1.42084e-05	1.42084e-05
NR_024558	Gm11166	0.0131891	0.0131891	0.0498859	0.0556269	0.0131891	0.0131891	0.0131891	0.0131891	1.42084e-05	1.42084e-05	1.42084e-05
NM_001145300	4931440L10Rik	0.155904	0.155904	0.155904	0.155904	0.660107	0.587127	0.155904	0.155904	1.89979e-05	1.89979e-05	1.89979e-05
NM_016712	Tmod4	0.0458713	0.0458713	0.0458713	0.0458713	0.194221	0.172749	0.0458713	0.0458713	1.89979e-05	1.89979e-05	1.89979e-05
NR_029656	Mirlet7d	0.0433677	0.0433677	0.0433677	0.0433677	0.183621	0.163321	0.0433677	0.0433677	1.89979e-05	1.89979e-05	1.89979e-05
NM_177840	Lcn6	0.0108515	0.0108515	0.0108515	0.0108515	0.0459457	0.0408661	0.0108515	0.0108515	1.89979e-05	1.89979e-05	1.89979e-05
NR_026896	4931440L10Rik	0.016599	0.016599	0.016599	0.016599	0.0702809	0.0625109	0.016599	0.016599	1.89979e-05	1.89979e-05	1.89979e-05
NM_027664	Rimklb	0.00682351	0.00682351	0.00682351	0.00682351	0.0288911	0.025697	0.00682351	0.00682351	1.89979e-05	1.89979e-05	1.89979e-05
NM_153506	Clec2e	0.0163565	0.0163565	0.0163565	0.0163565	0.0692542	0.0615977	0.0163565	0.0163565	1.89979e-05	1.89979e-05	1.89979e-05
NM_016808	Usp2	44.7541	41.9996	48.5222	42.7881	10.628	8.35061	5.87367	5.12714	0.0342056	1.958e-05	0.0191103
NM_001037929	Gm14092	0.249074	0.249074	0.249074	0.249074	0.524984	0.466944	0.49266	0.508005	0.872378	2.16821e-05	0.872378
NM_010736	Ltbr	83.2557	79.2675	96.9412	92.0926	53.2749	53.6912	63.2084	62.4842	0.000989249	2.18264e-05	0.791185
NM_010067	Trdmt1	0.409682	0.399574	0.496671	0.479433	0.617932	0.638742	0.689592	0.662589	0.00152055	2.24129e-05	0.0277789
NM_198092	Usp2	42.9519	40.3356	46.5578	41.0387	10.2456	8.00346	5.7131	4.91399	0.0389158	2.27294e-05	0.0220652
NM_001033872	Smagp	3.45826	3.65932	5.9742	5.4505	8.51186	9.07315	12.2188	13.3329	0.00037725	2.35366e-05	0.262985
NM_174992	Smagp	1.8484	1.9624	3.22469	2.9273	4.57792	4.86845	6.61751	7.2501	0.000404539	2.65021e-05	0.296954
NM_198091	Usp2	42.2771	40.0922	45.0565	39.8642	9.78621	7.53576	5.23343	4.35866	0.0320939	2.67069e-05	0.0235562
NM_001044389	Clpx	38.9188	41.153	29.7829	40.2136	213.236	199.541	200.917	195.59	0.303412	2.72619e-05	0.537806
NM_011802	Clpx	25.0907	26.4949	19.179	26.07	137.458	128.834	129.562	126.116	0.316709	2.93638e-05	0.557283
NM_001162999	Fnip2	2.97408	2.76172	2.66805	2.44834	1.39204	1.38203	1.37425	1.28111	0.0761532	3.23175e-05	0.352809
NM_027077	1700016C15Rik	0.036152	0.0351813	0.036152	0.0378458	0.036152	0.0340052	0.0896949	0.0924887	2.17322e-05	3.4211e-05	2.94518e-05
NR_027930	1110020A21Rik	8.52821	7.57694	6.09134	6.79233	17.8403	17.9022	15.0247	15.4927	0.00962479	3.4697e-05	0.473201
NM_172563	Hlf	433.65	409.791	432.634	419.287	258.491	245.93	235.182	217.458	0.156702	3.4954e-05	0.103167
NM_007489	Arntl	0.296611	0.249637	0.158259	0.283889	6.85959	6.10122	7.55012	6.02272	0.562302	3.63249e-05	0.427454
NM_013632	Pnp	295.914	338.903	334.218	331.615	655.952	637.218	656.081	642.665	0.482196	3.93522e-05	0.551203
NM_175478	Lrfn3	10.2134	11.9729	11.7352	14.5283	44.4459	46.0127	43.3698	43.8142	0.389735	4.10872e-05	0.205357
NM_029219	Rnf19b	20.0959	19.7638	21.1555	20.8066	12.9025	12.0614	16.6556	16.9428	0.000683561	4.69815e-05	0.00257368
NM_001177622	Slc5a6	9.75955	9.96528	15.5277	17.3146	5.19005	4.96076	4.24533	5.0222	0.0159504	4.79131e-05	0.00428171
NM_024223	Crip2	46.0622	48.8243	77.2915	78.383	98.6373	113.89	180.481	203.803	0.000385497	6.59588e-05	0.379231
NM_022331	Herpud1	398.22	467.024	344.839	339.896	196.329	196.018	148.088	164.239	0.00846303	7.86984e-05	0.988978
NM_001243048	Arntl	0.503527	0.408403	0.221621	0.466792	11.0399	9.79472	12.0392	9.73	0.495989	8.11752e-05	0.398024
NM_010799	Minpp1	54.5641	52.9076	62.9913	62.4567	40.5739	42.7463	43.0344	40.6616	0.0188292	9.33203e-05	0.0226769
NR_027809	Mthfr	1.57713	1.80774	2.39794	3.27055	9.88945	9.57048	9.07105	7.81985	0.123347	0.000104975	0.0249033
NM_153195	Fbxo7	16.4676	16.4322	16.9092	17.4755	14.6922	14.2042	12.4796	12.8964	0.040507	0.000112797	0.00377602
NM_172682	Fam160a1	1.34361	1.18506	1.12877	1.17799	2.51043	2.81285	2.32526	2.16107	0.0515275	0.000118783	0.445901
NM_008793	Pcsk4	23.8931	22.7246	36.691	24.8723	4.0081	3.18165	2.95243	4.00358	0.463481	0.000121636	0.338133
NM_009178	St3gal4	98.8756	97.4947	126.817	121.751	79.5179	84.685	84.1698	82.7588	0.00295688	0.000122194	0.0050117
NM_001252588	Tspan4	42.4769	40.2232	46.7451	45.3913	23.9742	22.3044	31.1833	28.1502	0.00698981	0.000126914	0.116464
NM_053082	Tspan4	42.6589	40.2749	46.4885	45.5287	23.8056	22.234	31.0383	27.8499	0.00790545	0.000127984	0.118016
NM_001199632	Fbxl13	0.0432904	0.0405984	0.0117124	0.0117124	0.0117124	0.00981029	0.0117124	0.0117124	0.000229044	0.000132573	0.000132573
NM_008391	Irf2	68.3861	71.4043	85.3322	81.8288	45.228	44.5413	53.3864	47.509	0.0112488	0.000136496	0.389881
NM_133934	Isy1	22.1497	21.6239	23.7543	24.0981	24.3037	24.7305	27.3763	27.1388	0.000332436	0.000138653	0.37889
NM_146002	Rhbdd2	48.3212	42.4674	51.6193	46.7373	21.9623	21.7716	28.5091	30.3333	0.0124314	0.000141918	0.0691366
NM_001001326	St5	5.77695	7.21053	8.71093	7.15131	25.3987	24.4754	31.1481	25.0727	0.163044	0.000144416	0.661701
NR_037617	St5	3.95217	4.93594	5.97372	4.88806	17.3505	16.681	21.216	17.1079	0.16468	0.000148091	0.658118
NM_013769	Tjp3	4.82156	5.47999	6.52885	5.26687	19.5252	25.5143	20.0789	18.2009	0.908619	0.000151867	0.205059
NM_001005341	Ypel2	8.1182	5.76771	8.16083	7.69362	29.0828	24.3808	32.9387	30.6491	0.17759	0.000155975	0.886918
NM_172708	Dok7	0.0760941	0.074169	0.17888	0.199466	0.0806003	0.0760941	0.0756376	0.0760941	0.000145437	0.000158751	0.000110848
NM_008852	Pitx3	0.0873195	0.0818896	0.0790003	0.176183	14.5054	12.7435	7.26547	2.75559	0.286386	0.000161502	0.0847073
NM_010840	Mthfr	0.657403	0.866253	1.01638	1.34322	4.35913	4.2091	4.01114	3.44673	0.233743	0.000163719	0.0517653
NM_001161798	Mthfr	1.77453	2.33828	2.76383	3.67108	11.8811	11.5449	10.9347	9.34806	0.232377	0.000168689	0.0495872
NM_172668	Lrp4	3.8629	2.99224	3.83172	3.98053	1.3966	1.33594	1.18696	1.37183	0.66181	0.000170887	0.239378
NM_031884	Abcg5	50.7291	50.2161	39.9898	39.7819	13.381	13.8963	23.3323	17.4186	0.351013	0.000174196	0.013188
NM_175428	Zfp295	12.9051	12.6104	17.4726	15.9326	22.4413	22.6598	27.1012	31.0603	0.00334054	0.000174912	0.853278
NM_009073	Rom1	5.75205	5.39436	8.99863	8.82526	7.44977	6.95203	14.4406	15.3631	3.09241e-05	0.000177128	0.010849
NM_029811	St5	5.00413	6.33176	8.10615	6.31449	23.9452	22.2771	28.9736	23.5311	0.150027	0.000186138	0.596407
NM_001081685	Zfp295	3.61428	3.43596	4.81531	4.32054	6.20634	6.1485	7.43415	8.3981	0.00414455	0.000202928	0.896578
NM_009711	Artn	0.0818708	0.0689834	0.222212	0.247784	0.0689834	0.0689834	0.0689834	0.0689834	0.00035951	0.000207849	0.00035951
NM_001123371	Pnp2	61.4031	72.3321	65.7151	73.4036	147.415	140.959	139.293	127.508	0.753475	0.00020998	0.339623
NM_133210	Sertad3	42.4596	40.8403	45.8017	47.2284	81.5513	79.4433	57.2674	65.493	0.0888044	0.000211645	0.00617611
NM_027521	Hmha1	2.36336	2.41571	3.0227	3.14756	1.53352	1.61828	2.83755	2.91755	2.28927e-05	0.000215912	0.00080042
NM_011930	Clcn7	25.0767	28.5669	33.2576	36.2309	17.6186	18.6791	13.7161	15.3122	0.740494	0.000224976	0.00830878
NM_007703	Elovl3	49.3418	113.358	54.9153	50.9633	1508.71	2261.12	843.986	737.36	0.0631215	0.000228226	0.342511
NM_029843	1700109H08Rik	0.676246	0.739893	0.611817	0.568521	0.918915	0.817323	1.72467	1.55609	0.00944034	0.000228295	0.00108824
NM_029321	Ttc32	22.2422	21.771	22.1024	23.052	28.4896	26.5518	33.4775	35.4791	0.00813113	0.000230104	0.0176148
NM_173752	1110067D22Rik	4.9629	4.22631	4.6449	5.06434	16.8596	17.3743	37.2624	23.4588	0.0724358	0.000232252	0.121009
NM_198616	Ccdc85b	119.207	117.595	140.409	150.327	65.3288	72.8877	98.9507	90.9422	0.00250218	0.00023675	0.215966
NM_172540	Trmt2b	23.3881	23.2226	23.58	24.0159	19.2837	20.2217	20.3026	20.0395	0.187512	0.000236801	0.990316
NR_040385	C430002E04Rik	1.62208	1.52121	1.86778	1.63642	3.15596	3.47539	2.53855	2.47219	0.12489	0.000240247	0.0122105
NM_001142701	Hmha1	2.76486	2.92838	3.58598	3.72558	1.84239	1.91912	3.37469	3.37493	3.13183e-05	0.000248819	0.00112692
NM_026424	Coq10b	78.2482	64.3794	67.8435	66.6971	24.2744	20.113	30.4885	25.0969	0.36381	0.000250405	0.170981
NM_001243307	Ccdc85b	76.2095	74.1932	90.29	95.5551	40.6832	45.7251	64.5559	59.4089	0.00184904	0.000252108	0.126797
NM_001033225	Pnrc1	48.4682	73.8808	52.1318	61.1589	220.063	233.412	244.544	266.811	0.803416	0.000252966	0.485509
NM_001033302	Gm129	4.39774	4.3977	5.47352	3.46841	0.123809	0.319352	0.151042	0.155746	0.636159	0.000255192	0.658974
NR_029642	Mir292	0.243663	0.228511	0.235691	0.245818	0.235691	0.220872	0.466072	0.480589	0.000140454	0.000257115	0.000174007
NM_027450	Glipr2	1.88907	1.84863	4.75574	5.96591	4.7712	4.24372	10.6044	10.5298	0.000120029	0.000258526	0.205017
NM_001167994	Trmt2b	7.92059	7.83652	8.04164	8.12082	6.46923	6.79954	6.84231	6.67362	0.200265	0.000259213	0.826982
NM_001033318	Cog7	8.86762	8.77048	9.93679	9.83366	8.82574	8.61169	7.38413	7.66286	0.227911	0.000265692	0.000369186
NM_053194	Ric8	19.7112	19.1488	25.651	24.5389	15.6069	14.8292	18.7633	17.7102	0.000733671	0.000271398	0.184847
NM_008898	Por	264.489	257.724	296.561	252.107	75.2927	52.9881	109.945	106.665	0.0395994	0.000271463	0.0644118
NR_040532	Gm10804	28.5424	29.8187	25.823	26.706	22.3063	21.1807	20.3671	21.2931	0.0279654	0.000277172	0.228342
NM_009450	Tubb2a	65.2776	74.8444	110.973	132.028	371.262	618.155	502.969	572.524	0.080923	0.00027951	0.201475
NM_172442	Dtx4	0.891321	0.7941	1.18944	1.37878	3.43669	4.8881	4.04912	3.33287	0.234316	0.000287618	0.0755324
NM_030693	Atf5	155.421	173.651	182.927	229.644	450.231	470.766	662.441	520.464	0.057828	0.000293172	0.906465
NM_007908	Eef2k	2.76821	3.17782	4.26532	4.22424	1.94401	2.30545	1.587	1.4835	0.76598	0.000295628	0.0040683
NM_025994	Efhd2	110.541	96.1944	132.875	146.669	54.2184	53.5353	97.2774	93.9899	0.000550943	0.00029687	0.0360497
NM_001039710	Coq10b	84.0638	68.5533	73.2094	69.2863	26.5073	21.3424	31.6224	26.4883	0.492182	0.000299762	0.212238
NM_017373	Nfil3	59.6233	45.6923	43.275	27.382	197.484	185.936	212.346	227.956	0.359261	0.000301106	0.108115
NM_177578	Skint3	0.100013	0.0967486	0.093335	0.104076	0.105138	0.100013	0.197329	0.203475	0.000466602	0.000302233	0.000477278
NM_011067	Per3	3.59924	4.02942	3.29703	3.24527	0.35917	0.312664	0.473312	0.214448	0.643857	0.000302557	0.814837
NM_023716	Tubb2b	6.72602	7.36409	10.569	13.2463	37.783	64.3529	53.6159	61.9189	0.0886298	0.000304236	0.293982
NM_001033277	Spryd3	14.0489	14.7309	15.7118	15.3648	21.0028	23.0321	19.3491	18.9356	0.316391	0.000305476	0.0162742
NR_033586	Fam120b	4.71002	4.55653	6.84158	6.8604	3.94806	4.02526	5.57966	5.28621	2.96975e-05	0.000322684	0.0686261
NM_001251826	Eef2k	3.06585	3.36948	4.48636	4.46345	2.08049	2.48973	1.7252	1.53003	0.96101	0.000324138	0.00478513
NR_033136	Atf5	86.1021	97.2205	100.779	126.076	245.699	257.872	368.067	285.886	0.0630598	0.000334373	0.815958
NM_001081684	Zfp295	16.615	15.6947	22.548	19.7984	27.608	28.3755	34.3139	38.9446	0.00506937	0.000334426	0.986087
NM_133223	Rac3	0.880542	0.825786	1.0622	0.888328	0.398841	0.443433	0.561425	0.530669	0.0253335	0.000335069	0.310064
NM_024203	Fam120b	4.52851	4.34825	6.84325	6.68932	3.91439	3.97137	5.40201	5.18277	2.3593e-05	0.000340059	0.0162659
NM_177250	Lingo4	0.0150919	0.0212302	0.0273082	0.0228381	0.0692134	0.0615614	0.0793855	0.0967414	0.0489116	0.000341777	0.872211
NM_133234	Bbc3	9.17185	9.95963	12.7527	13.4411	13.8734	15.2276	26.5001	31.2292	0.000718574	0.000343548	0.025763
NM_001128132	Cd200r3	0.00902649	0.010035	0.00902649	0.00902649	0.0109051	0.00969951	0.0204674	0.0211049	0.00127045	0.000345781	0.000712692
NM_001128133	Cd200r3	0.0647147	0.071945	0.0647147	0.0647147	0.0781835	0.0695398	0.146739	0.15131	0.00127045	0.000345781	0.000712692
NM_007569	Btg1	82.1541	88.5026	116.937	115.211	169.798	158.409	233.681	296.834	0.00386684	0.000347511	0.273101
NM_144900	Atp1a1	370.267	311.813	468.53	432.64	220.177	225.779	201.043	219.025	0.102604	0.000347604	0.0308637
NM_031842	Smarcd1	2.30074	2.67618	3.80809	3.47264	5.70743	5.43211	6.07242	7.17617	0.0112611	0.000348405	0.162998
NM_178371	Slc9a8	30.3466	31.1554	32.1594	33.6916	22.5968	23.9506	16.9261	19.3515	0.0782394	0.00035172	0.0147783
NM_148929	Slc9a8	12.1906	12.5428	12.7641	13.5618	9.04371	9.54267	6.74646	7.70918	0.0735402	0.000363649	0.0164752
NM_009332	Tcf7l1	2.17466	2.29436	2.65843	2.69013	2.66481	2.82781	3.98631	3.74028	0.000535175	0.000369067	0.0351124
NM_177076	Fbxl13	0.0201612	0.02521	0.00643289	0.00643289	0.00643289	0.00609181	0.00643289	0.00643289	0.00043747	0.000369423	0.000369423
NM_001004364	Asap2	0.743829	1.19169	0.862232	0.797307	6.01713	4.35456	4.05343	3.74414	0.241365	0.000370987	0.642531
NM_010068	Dnmt3b	0.513453	0.536555	0.583986	0.680791	2.45193	2.43352	2.41321	1.53353	0.828893	0.00038291	0.153794
NM_025811	Nhlrc2	14.7397	14.684	17.4878	18.7595	9.32845	8.48732	9.25575	10.8631	0.0300866	0.000387005	0.423715
NM_013743	Pdk4	1.37703	0.792451	2.01033	1.64179	5.07131	6.35462	10.5358	11.296	0.0190083	0.000389116	0.768588
NM_016854	Ppp1r3c	71.6369	64.3289	54.8023	89.8497	561.23	613.635	564.766	337.685	0.510335	0.000393147	0.417069
NM_008353	Il12rb1	1.01613	0.986973	1.16556	0.878668	0.425324	0.444093	0.485905	0.483145	0.453382	0.000397142	0.531713
NM_001171024	Nup62-il4i1	9.90802	11.4122	11.5209	12.9474	25.0407	26.2506	42.8005	31.4116	0.0520816	0.000400017	0.293219
NM_001098168	Asap2	0.667334	1.08869	0.786139	0.729338	5.48334	3.97605	3.70971	3.42079	0.261739	0.000401373	0.636336
NR_030428	Mir762	2.58431	2.90832	3.74094	3.65002	4.74077	6.09071	9.39206	10.704	0.003877	0.000405647	0.101717
NM_133847	Tm9sf4	41.5037	42.4985	45.1736	50.8622	33.3384	35.2661	28.4985	27.9492	0.406191	0.000406689	0.00833697
NM_029364	Gns	45.273	41.339	49.2852	55.0257	30.8792	28.2273	30.6729	29.9365	0.0681002	0.000411508	0.134767
NM_007472	Aqp1	472.019	509.191	527.753	519.187	382.469	379.325	418.45	432.727	0.0142144	0.000413197	0.346166
NM_175437	Pion	5.32795	5.18962	4.46829	4.75602	3.5996	3.81212	3.80737	3.59756	0.0655922	0.000413348	0.0680513
NM_001145034	Gm13889	6.39616	8.1155	10.2119	10.2484	16.1047	12.6189	32.745	35.2491	0.00220247	0.000417338	0.0411529
NM_030566	Rabep2	5.27348	5.25465	8.05116	8.17413	6.94193	6.79687	8.37954	8.01755	1.87348e-05	0.000422476	0.000570854
NM_001135192	Asap2	0.626615	1.0299	0.736405	0.684293	5.14176	3.70666	3.46597	3.22991	0.266165	0.000425168	0.661756
NM_001127188	Zfp534	0.0724407	0.0724407	0.0724407	0.0724407	0.0724407	0.0724407	0.326795	0.25273	0.000428543	0.000428543	0.000428543
NM_011723	Xdh	43.7637	43.7356	51.1622	52.6879	23.0364	27.6339	31.9718	29.4672	0.0218952	0.000435932	0.817756
NM_138673	Stab2	2.01097	2.05307	2.23653	2.56688	1.36103	1.3253	1.70586	1.67493	0.00525352	0.000437056	0.413801
NM_011119	Pa2g4	85.498	87.5874	102.686	105.631	74.6428	74.9491	76.2654	81.7855	0.00377354	0.00043868	0.0298883
NM_015763	Lpin1	43.2874	42.6489	51.8593	26.9678	7.91222	8.70076	4.38058	5.38067	0.123003	0.000440059	0.315209
NM_001130412	Lpin1	34.3006	33.5383	41.0606	21.3229	6.27055	6.83636	3.45705	4.25237	0.124611	0.000441024	0.314074
NM_001113374	Mocs2	45.0096	50.8432	41.911	40.4735	61.7881	66.2287	69.148	66.7288	0.294614	0.000443815	0.0479144
NM_029270	Arhgap24	4.14447	3.5819	4.01919	4.48172	7.28808	6.16313	9.40409	9.05588	0.0291635	0.000443848	0.149209
NM_009516	Wee1	3.74828	3.61421	3.99417	6.07158	0.793592	1.0528	1.07923	1.28205	0.112064	0.000455009	0.891345
NM_172950	Lpin1	77.9162	76.2814	93.4435	48.3487	14.2542	15.5729	7.84271	9.69935	0.126328	0.000455488	0.317575
NM_010473	Hrc	0.0259085	0.027954	0.0937603	0.0784127	0.027954	0.027954	0.027954	0.0255503	0.000481306	0.000458646	0.000355867
NM_013490	Chka	5.29457	4.9	6.39735	6.95786	42.6701	60.8127	98.3082	44.5191	0.291537	0.000464539	0.985339
NM_080563	Rnf144a	2.00664	1.39094	2.32852	2.24442	5.06813	5.65454	11.8485	8.51785	0.0204083	0.000475078	0.280399
NM_011256	Pitpnm2	7.1154	6.82077	7.31267	8.29157	4.59338	4.45579	5.26313	4.77695	0.0623257	0.000475392	0.924234
NM_030260	Zxdc	11.8563	12.9917	13.8882	14.5422	10.4933	10.3513	9.07135	9.53851	0.723858	0.000478614	0.0122591
NM_001033202	Usp30	13.7378	12.7271	13.8631	14.8693	10.288	10.7639	9.60134	9.92781	0.906752	0.000480795	0.0559847
NM_013826	Mocs2	58.7459	66.3766	54.5972	52.8329	80.3706	85.5596	89.6338	85.5325	0.264668	0.000484317	0.0508827
NM_001005423	Mreg	64.9551	89.2191	60.3397	59.0142	166.318	165.943	143.962	142.077	0.0689308	0.00048446	0.587854
NM_153530	Dis3l2	6.99524	7.33152	8.23596	7.76281	5.95376	6.44376	5.21651	5.07135	0.251534	0.000485833	0.00632842
NM_001113375	Mocs2	53.1127	60.1202	49.3909	48.0223	72.8127	78.4883	81.8678	78.7822	0.311828	0.000487035	0.0517591
NM_019929	Sumo3	100.265	105.225	138.68	144.971	147.878	139.911	204.487	230.533	0.000571162	0.000492297	0.29215
NM_011266	Rfxank	16.2497	19.6975	19.9409	21.8433	36.9531	43.3666	49.0616	42.151	0.14013	0.000494641	0.870881
NM_146161	Arhgap24	2.45943	2.12073	2.41924	2.69765	4.22234	3.57598	5.44628	5.37174	0.0234221	0.000496261	0.152903
NM_028203	Wdr89	8.52821	8.99762	12.2165	11.113	17.5639	16.1052	16.1426	18.748	0.0354072	0.000499321	0.0695329
NM_027797	Tmem80	6.1121	6.24643	7.72751	8.06342	9.50331	10.7256	10.9416	10.1233	0.0194216	0.000505758	0.0550163
NR_045340	Gm13539	0.100136	0.0939086	0.0724607	0.0724607	0.204103	0.181538	0.0724607	0.0724607	4.53145e-05	0.000508025	0.000508025
NM_001025589	Rfxank	8.80533	10.6736	10.7208	11.8128	20.0002	23.4144	26.5629	22.7482	0.147655	0.000508093	0.895189
NM_173427	Klhdc7a	218.398	178.545	261.213	302.809	103.132	118.678	67.5284	85.1367	0.90198	0.000509338	0.0165492
NM_007836	Gadd45a	3.80883	3.58814	4.53742	4.43366	1.07142	1.45289	2.24167	2.54943	0.00743774	0.000522905	0.0533253
NR_040533	Gm10804	69.4268	73.6707	63.0296	65.1936	54.5967	51.6093	50.5458	53.0678	0.0566652	0.000535009	0.168176
NM_001004180	BC057022	1.31515	1.16485	0.793236	0.958233	8.86101	5.62955	5.61349	3.62672	0.0752861	0.000535249	0.784693
NM_011610	Tnfrsf1b	10.3717	11.6943	11.959	12.0335	6.79586	5.71418	7.22524	6.82862	0.133359	0.000537096	0.769586
NM_001081977	Rnf144a	1.1488	0.785573	1.32083	1.27968	2.7806	3.16741	6.59215	4.76767	0.0213229	0.000549546	0.280539
NM_198167	Tmem63b	30.6858	32.6329	23.065	23.8885	20.6262	23.1379	16.6018	15.5938	0.00124806	0.000549974	0.928344
NM_008729	Ctnnd2	0.0715654	0.0671151	0.0647471	0.0721982	0.0243116	0.0324357	0.0342221	0.035288	0.275615	0.00056389	0.225098
NM_028102	Ddhd2	2.29537	2.01392	1.99243	2.47318	1.30364	1.21166	0.867102	0.967043	0.11618	0.000564136	0.0705837
NM_026180	Abcg8	137.779	143.931	102.77	105.966	45.9443	40.6262	77.6392	57.6985	0.44439	0.000565872	0.0105942
NM_001172157	Dis3l2	6.44046	6.78584	7.57882	7.21256	5.47122	5.9791	4.82844	4.68897	0.288474	0.000578459	0.00740827
NM_019975	Hacl1	114.06	145.753	81.9385	90.5306	264.38	224.195	233.541	215.633	0.03942	0.000584347	0.116014
NM_175325	Bbs4	0.209236	0.202083	0.166698	0.198485	0.346914	0.325545	0.283739	0.283338	0.0363529	0.000585085	0.642827
NM_001003963	Dnmt3b	0.175495	0.188093	0.204139	0.252924	0.853384	0.86812	0.848794	0.52415	0.912051	0.000586623	0.146532
NR_040418	2310034G01Rik	0.460984	0.443994	0.417064	0.465061	0.443994	0.417865	0.881758	0.909222	0.000458542	0.000590203	0.000344457
NM_177319	Zfyve27	3.48019	3.26377	3.2582	3.36433	2.91314	2.78869	2.57932	2.52429	0.0414632	0.000590798	0.0988701
NM_029756	Sdccag8	0.446818	0.471412	0.680225	0.663151	0.634888	0.716581	1.03545	0.953309	0.000628442	0.000602218	0.938178
NM_020559	Alas1	1552.66	1311.07	1332.82	1223.27	168.064	297.244	248.026	156.048	0.563567	0.00060404	0.967194
NM_008029	Flt4	3.09076	3.0974	3.30692	3.26571	2.0695	1.8786	2.75033	2.49438	0.00756889	0.000604992	0.031677
NM_001079822	Tcf7l1	3.62798	3.83505	4.4966	4.48517	4.38132	4.77137	6.6186	6.26636	0.000794565	0.00061663	0.0531927
NM_178389	Gale	2.47623	2.41864	4.79342	5.4299	6.38047	8.95305	11.2782	13.8226	0.00398084	0.000620488	0.324996
NM_021502	Trappc2l	41.5108	43.9402	37.5559	35.7966	31.4845	31.1704	31.0527	32.763	0.0433927	0.000622528	0.0208819
NM_022409	Zfp296	0.0359419	0.0449425	0.151749	0.157125	0.146519	0.17376	0.160413	0.153595	0.000750126	0.000622995	0.000682949
NM_001039522	Leo1	12.7214	12.6399	13.8198	15.0762	23.9536	30.7792	28.7203	25.7439	0.41326	0.000628564	0.42262
NM_011390	Slc12a7	28.1136	26.0397	34	32.2921	19.019	22.5551	16.996	16.8553	0.994001	0.0006385	0.0140513
NM_009469	Ulk1	24.6342	30.7934	24.4983	21.1418	14.1619	14.0099	12.3179	11.9976	0.0657672	0.000645025	0.762487
NM_022019	Dusp10	7.2452	7.50244	11.198	13.2481	13.0756	12.9982	16.0238	16.9695	0.00124038	0.000647711	0.0420181
NM_016778	Bok	8.40603	9.6708	14.5913	15.9253	20.9191	16.7457	27.8575	29.3999	0.00254246	0.0006488	0.515866
NM_197997	4930422G04Rik	0.00584457	0.00548113	0.0528774	0.0884438	0.0893462	0.0741705	0.0950244	0.074929	0.00108552	0.000660833	0.00121171
NM_001163290	Adck3	50.4782	62.0018	54.3827	36.9925	137.375	143.945	159.463	146.029	0.567867	0.000663026	0.247932
NM_023341	Adck3	40.4816	49.7255	43.6221	29.6641	110.149	115.44	127.827	117.092	0.567635	0.000664973	0.248466
NM_007771	Cry1	10.6902	12.5017	8.07132	7.47429	27.6679	31.1157	30.6473	20.7814	0.0679961	0.000670816	0.326036
NM_133770	Adck4	2.90355	2.96954	4.33442	4.14842	2.53124	2.50392	3.23849	2.9795	0.000289739	0.000672323	0.0319877
NM_001163748	Pde9a	3.83074	3.50556	3.09144	3.20252	6.54309	8.41271	5.56031	5.83902	0.0381243	0.000682868	0.460088
NM_011294	Sub1	55.97	54.5211	58.4239	59.4181	54.3561	58.1646	82.8691	82.2747	0.000278156	0.000689536	0.00103253
NM_008804	Pde9a	3.93048	3.59014	3.16603	3.27979	6.70097	8.62232	5.69448	5.97991	0.038312	0.00069676	0.464126
NM_026331	Slc25a37	107.973	96.406	80.3125	88.511	59.414	66.1871	54.4362	49.668	0.0213166	0.000705609	0.97533
NM_025574	Pigy	137.796	144.758	113.526	117.809	174.405	186.879	180.724	163.53	0.0217358	0.000707419	0.091092
NM_016895	Ak2	294.572	280.495	349.405	303.179	179.037	183.56	183.524	210.699	0.116025	0.000716467	0.697599
NM_175151	Tatdn1	4.58386	4.08146	4.7529	4.67635	7.50601	6.81623	5.86167	6.14583	0.32429	0.000723843	0.0302063
NM_019980	Litaf	27.9316	31.5121	49.4267	49.9807	47.5067	43.6447	81.607	72.9657	0.00035514	0.000724194	0.907454
NM_010412	Hdac5	11.0924	13.1794	13.1923	12.5339	18.5302	18.0461	20.0147	19.7284	0.187743	0.000740368	0.825004
NM_001077696	Hdac5	13.3008	15.8034	15.8269	15.0293	22.2376	21.647	23.9995	23.6562	0.188975	0.000742492	0.831962
NM_011393	Slc1a2	64.9358	61.325	52.3385	55.8087	39.5111	32.0231	33.0123	33.5414	0.123268	0.000743906	0.481227
NM_029761	Dok5	0.00523176	0.00523176	0.0240073	0.0178468	0.00523176	0.00523176	0.00523176	0.00523176	0.000751257	0.000751257	0.000751257
NM_001163686	Dok5	0.00385305	0.00385305	0.0176808	0.0131437	0.00385305	0.00385305	0.00385305	0.00385305	0.000751257	0.000751257	0.000751257
NM_145684	Alox12e	0.0174845	0.0174845	0.0802325	0.0596438	0.0174845	0.0174845	0.0174845	0.0174845	0.000751257	0.000751257	0.000751257
NR_029749	Mir93	0.620651	0.776075	1.99651	1.80885	1.68674	1.68779	2.77005	2.51629	0.000376745	0.000752334	0.013022
NM_175105	Aqp11	74.3789	84.5346	104.504	97.6892	64.0303	56.0707	54.0997	53.5491	0.241402	0.000757256	0.0236609
NM_153415	Pomt2	28.1541	29.6682	33.0458	30.3264	25.145	26.3472	21.1393	20.4354	0.1017	0.000757717	0.00626151
NM_030724	Uck2	2.89701	2.70106	3.24577	3.6193	1.85386	1.93899	2.60957	2.45831	0.00274286	0.000759499	0.311805
NM_033074	Tars	44.9404	41.8815	37.7264	45.3378	73.5191	80.5412	66.499	63.5116	0.122232	0.000761269	0.336099
NM_172599	Atg14	2.9429	3.34681	3.47139	3.64539	2.3766	2.49204	2.15188	2.28504	0.702749	0.000764276	0.0501528
NM_153778	Atoh8	9.4033	8.46045	10.3644	7.36765	20.6745	18.3455	25.1992	22.9244	0.383607	0.000765542	0.300301
NM_153585	Cnot10	3.67576	3.82594	5.09703	4.76556	3.28761	3.37365	3.69146	3.53419	0.00160437	0.000770462	0.0145964
NM_001081016	Zc3h7b	10.4585	11.0917	10.9437	12.1792	8.48178	7.79505	7.58124	7.75495	0.893176	0.000776464	0.162999
NM_001145857	Lrp4	1.8366	2.05189	1.77721	2.41675	0.716146	0.89755	0.641504	0.755982	0.743169	0.000778599	0.391501
NM_022009	Flii	10.562	11.0156	10.2671	11.1615	8.64995	8.92675	8.36805	8.33453	0.301918	0.000781957	0.429947
NM_001035526	AU040320	8.03841	6.89908	12.6075	12.0528	5.47128	6.07646	6.67748	6.53503	0.00262981	0.000787151	0.01856
NM_172612	Rnd1	1.41942	1.6927	1.93421	1.25519	5.322	4.35238	6.38535	8.5716	0.212624	0.000788474	0.221717
NM_001164531	Zfyve27	3.31852	3.11216	3.10364	3.20266	2.78712	2.6457	2.4855	2.42885	0.0595471	0.000794121	0.151409
NM_011734	Siae	42.0452	44.7393	47.8777	50.457	33.3993	37.3698	26.4277	29.1606	0.244173	0.00079792	0.0125757
NM_010791	Meox1	0.0976512	0.183158	0.530086	0.689603	0.995199	1.06221	1.86785	1.73342	0.00387137	0.000813021	0.0511041
NM_001033259	Ccdc109a	8.79953	10.7693	9.75242	10.2533	14.7971	16.272	17.5889	17.8764	0.234702	0.000822326	0.405301
NM_011771	Ikzf3	0.34048	0.319307	1.01213	1.15315	0.0991415	0.132271	0.721038	0.671545	5.48506e-05	0.000823127	0.0201855
NR_029787	Mir25	1.13151	1.41486	3.63983	3.42454	3.07509	3.07701	5.05007	4.46345	0.000371461	0.000834839	0.0107276
NM_133748	Insig2	17.1842	21.4145	15.9692	24.0453	58.6373	67.4896	58.7251	72.882	0.831164	0.0008411	0.949488
NM_133886	AU040320	3.95739	3.50985	6.34223	6.03024	2.7996	3.1641	3.42132	3.49122	0.00187718	0.000853587	0.0165355
NM_001035525	AU040320	4.0477	3.5008	6.39415	6.06818	2.74676	3.09399	3.37727	3.30786	0.00283266	0.000857793	0.0200465
NM_021607	Ncstn	33.2212	31.4644	34.4751	36.9956	23.5853	26.9338	22.3741	22.5549	0.855136	0.000879281	0.055168
NM_008943	Psen1	8.91305	8.96514	10.2783	10.7064	6.74917	7.71935	6.87246	6.54911	0.307109	0.000881267	0.0348625
NM_001195390	Commd7	27.8644	30.1486	24.3763	26.8563	43.8403	52.0192	41.8458	39.7881	0.0606506	0.000890526	0.779396
NM_001164598	Irf2bp2	3.9361	3.54326	4.78553	4.335	3.98843	3.85418	9.49197	10.6885	0.000274465	0.000893688	0.00142811
NM_001141950	Tmem80	5.15321	5.44537	6.36955	6.95612	8.35854	9.53978	9.64868	8.80398	0.0532211	0.000898958	0.109081
NM_021366	Klf13	266.687	275.114	278.353	248.484	117.776	97.09	129.187	91.7293	0.957428	0.000908524	0.828873
NM_001001184	Ccdc111	1.29912	1.37063	1.66018	1.72018	1.90323	1.86945	2.18984	1.96979	0.00603626	0.00090986	0.0890495
NM_010655	Kpna2	16.1724	15.2299	22.8805	25.0465	13.8736	13.4464	16.7876	16.5134	0.000407235	0.00092223	0.0171507
NM_021549	Pnkp	5.83608	5.17678	5.46431	5.27837	9.37612	11.5035	8.5906	9.60617	0.300402	0.000923287	0.449467
NR_027854	Clk1	10.2569	8.14199	9.17542	8.60362	14.2508	15.1128	16.533	17.8056	0.376343	0.000926534	0.225659
NM_001081268	Prss53	2.60684	2.57075	2.69887	2.98235	4.95739	4.4824	4.03529	3.4984	0.251137	0.000949787	0.034287
NM_001025566	Chka	6.11806	6.78082	4.27718	6.17216	35.9937	49.408	69.9488	31.5386	0.813386	0.000950863	0.516008
NM_001170638	Slc17a1	2.93498	2.67383	3.4292	3.51928	3.99958	3.64862	6.30366	5.49109	0.00252174	0.000951802	0.0868858
NM_025319	0610009B22Rik	68.6521	71.981	64.6189	73.776	96.4746	100.69	94.2048	98.6108	0.628484	0.000952974	0.957366
NM_133850	Commd7	25.4504	27.7689	22.5805	24.8181	39.9774	47.3156	38.457	36.479	0.0719653	0.000957874	0.774716
NM_009713	Arsa	21.3219	25.2995	31.6408	37.7123	15.7751	13.3961	15.4737	14.8942	0.0413735	0.000965469	0.0759435
NM_178758	Acsm5	67.1443	59.7457	52.1057	58.102	40.8266	35.2045	31.8494	34.7076	0.0808564	0.000967048	0.939428
NM_001033966	Ak2	146.534	142.517	171.919	149.068	92.3445	93.5711	89.6064	105.225	0.249712	0.000972603	0.617193
NM_018815	Nup210	2.87772	3.49856	4.10712	4.96804	2.09931	2.14076	1.84039	2.02279	0.147804	0.00097431	0.0364765
NM_009198	Slc17a1	2.42738	2.2114	2.83613	2.92462	3.30787	3.0176	5.21346	4.54143	0.00252151	0.000975973	0.090142
NM_016694	Park2	0.584791	0.67135	0.437856	0.45773	0.267164	0.319883	0.106072	0.159091	0.00794643	0.00101816	0.111526
NM_009672	Anp32a	89.1372	85.3931	112.494	100.625	173.636	148.354	235.515	187.493	0.0361646	0.00102631	0.662229
NM_144830	Tmem106a	8.28814	7.61774	12.5616	13.8881	4.98141	5.5009	9.3494	9.85018	0.000207026	0.0010307	0.319719
NM_007998	Fech	66.8392	61.2353	57.4653	61.7429	49.3357	48.4817	47.9993	47.3273	0.167441	0.00104308	0.473284
NM_053177	Mcoln1	67.9927	65.176	62.7305	55.797	47.1636	48.4294	34.904	39.9666	0.0172227	0.00104394	0.238741
NM_010807	Marcksl1	88.2868	90.7532	135.764	142.829	82.4107	89.8822	225.671	231.915	1.2328e-05	0.00105709	0.000574404
NM_001003960	Dnmt3b	0.456519	0.538221	0.531032	0.736889	2.2864	2.21097	2.34521	1.44066	0.9235	0.00105952	0.228168
NM_178897	Tyw1	6.45292	7.28439	10.2059	10.7294	5.99183	5.67602	5.32576	5.9866	0.0131749	0.0010644	0.00775694
NR_027853	Clk1	10.1811	8.02735	9.04049	8.40708	14.1035	14.8344	16.0841	17.4404	0.453787	0.00108137	0.24134
NM_001198839	Bcar1	62.2141	66.4016	61.7899	67.7165	38.6627	45.0288	44.7531	42.4111	0.640951	0.00109673	0.727386
NM_009954	Bcar1	39.5896	42.2211	39.2789	42.9722	24.6817	28.734	28.5197	27.05	0.655736	0.00109884	0.722613
NM_178082	Insig2	7.51842	9.71262	6.79163	10.4833	26.0329	30.3165	24.9286	30.8575	0.932825	0.00110968	0.999538
NM_011677	Ung	14.7235	12.26	25.5066	24.6452	6.19052	6.7031	17.807	14.6502	0.000392011	0.00112264	0.103632
NM_001083897	Mpzl1	0.0924292	0.0584597	0.120573	0.162639	0.300119	0.235764	0.460492	0.479075	0.0155034	0.00113504	0.812468
NM_001081120	Fam89a	6.50916	9.15659	7.85201	12.2214	48.463	39.4994	24.3823	33.5223	0.608262	0.00114238	0.120597
NM_001244198	Pax6	0.0164414	0.0164414	0.0164414	0.0194579	0.0196564	0.0174833	0.0368922	0.0380413	0.00161319	0.00115912	0.00395448
NM_001244200	Pax6	0.0136951	0.0136951	0.0136951	0.0162078	0.0163731	0.014563	0.03073	0.0316872	0.00161319	0.00115912	0.00395448
NM_013627	Pax6	0.0166294	0.0166294	0.0166294	0.0196804	0.0198812	0.0176832	0.0373142	0.0384764	0.00161319	0.00115912	0.00395448
NM_001244202	Pax6	0.0203542	0.0203542	0.0203542	0.0240885	0.0243343	0.021644	0.045672	0.0470946	0.00161319	0.00115912	0.00395448
NM_001244201	Pax6	0.0162515	0.0162515	0.0162515	0.0192331	0.0194294	0.0172813	0.0364661	0.0376019	0.00161319	0.00115912	0.00395448
NM_025912	2010011I20Rik	15.9992	16.6749	12.9762	13.7053	22.1675	23.6858	22.2993	18.996	0.0292339	0.00115989	0.364115
NM_011014	Sigmar1	129.87	146.7	173.792	164.474	225.669	266.135	231.988	249.087	0.176494	0.00116644	0.118265
NM_025374	Glo1	256.404	248.821	240.202	235.032	308.45	331.524	286.6	309.666	0.0781448	0.00118151	0.871041
NM_001024672	AB099516	27.0618	29.4795	26.6218	25.9897	23.8462	22.3881	19.4394	18.0637	0.0129325	0.00119513	0.103116
NM_029797	Mnd1	6.37323	6.53591	4.23119	4.6256	6.12137	6.69146	7.54235	7.5964	0.0310268	0.00119584	0.00106119
NM_027290	Mcm10	69.1254	71.073	83.0322	65.6223	42.4005	37.6065	35.9736	29.2239	0.405791	0.00119612	0.19788
NM_029789	Lass2	385.841	369.36	345.894	328.679	300.821	333.445	240.032	243.49	0.00346186	0.0011974	0.0640893
NM_019402	Pabpn1	63.9209	65.6588	68.7799	79.4811	80.9542	84.373	111.78	120.067	0.00508738	0.00119886	0.0714239
NM_024256	B3gat3	38.8761	50.9134	40.4792	41.2974	83.3739	88.75	81.1647	70.585	0.243442	0.00120129	0.793529
NM_001040691	Ung	12.4197	10.2497	21.3243	20.3814	5.28797	5.45389	14.8872	12.0847	0.000449511	0.00120685	0.105132
NM_199307	Ece1	118.21	99.0109	118.236	118.14	82.1257	80.1504	76.0496	75.4202	0.837607	0.00121436	0.153871
NM_025823	Pcyox1	211.518	185.402	205.78	236.505	153.58	153.633	126.512	130.637	0.510854	0.00122087	0.0422484
NM_012000	Cln8	198.783	212.3	239.469	253.514	158.083	136.964	171.922	174.106	0.0150161	0.00122179	0.824776
NM_011584	Nr1d2	36.7403	41.4094	24.1745	45.8935	6.53557	3.99645	7.15536	8.95928	0.529761	0.0012258	0.225251
NM_001199568	Xylb	19.0874	20.2969	24.5504	22.547	15.2455	15.8588	17.681	16.3274	0.0177902	0.00122746	0.261912
NM_145700	Ccrl1	182.221	184.872	148.874	143.909	146.878	138.315	141.356	141.402	0.00265179	0.00122759	0.00346026
NM_001102611	Smyd4	2.1229	2.2655	3.60949	3.69254	4.73737	3.9482	4.69072	4.25929	0.00753191	0.00125698	0.0118243
NR_040291	6430706D22Rik	162.849	172.99	249.509	270.487	128.453	146.859	159.747	161.835	0.00211082	0.00126717	0.0293223
NM_027913	Vwce	20.0947	16.9976	24.7631	26.4469	12.582	12.3101	12.0083	14.5065	0.04259	0.00127532	0.111246
NM_178677	Sec22c	10.2255	12.7209	11.1393	10.7791	7.4437	7.52874	6.86563	6.5444	0.254163	0.00128299	0.567158
NM_026962	Kbtbd3	2.50403	3.36932	4.13692	4.2835	6.87915	6.31599	6.97621	8.15978	0.0437628	0.00128609	0.246624
NM_013782	Ptdss2	12.8125	14.8874	17.8372	16.9363	11.1962	11.9549	9.582	10.2248	0.466072	0.00128692	0.0136689
NM_001164562	Sec22c	19.8127	24.6463	21.6286	20.7313	14.5181	14.4715	13.2327	12.5953	0.236645	0.00129524	0.555762
NR_040409	Gm15441	28.5168	25.773	40.2603	49.1856	17.4609	18.3448	26.5033	24.6072	0.00213332	0.00129835	0.31039
NM_001173505	Thpo	22.1832	22.8148	24.8196	25.7363	32.1783	33.6478	31.1164	36.2421	0.173511	0.00130171	0.310052
NM_001164243	Prpsap2	2.45139	2.21968	3.21204	3.39218	3.91496	3.78863	4.10508	3.65867	0.0127593	0.00130437	0.0144133
NM_009379	Thpo	13.0982	13.3888	14.5156	14.9516	18.9841	20.0487	18.3787	21.5435	0.215759	0.00132305	0.369787
NM_001033209	Xylb	18.1858	19.3322	23.5919	21.5627	14.6247	15.2343	16.8355	15.572	0.019053	0.00132553	0.213579
NM_145615	Etfa	105.927	98.8909	80.9019	87.5995	117.027	118.673	111.681	115.067	0.0131452	0.00134817	0.046755
NM_001136059	Cyp1a1	1.81596	1.63516	1.83343	2.09753	1.0997	1.13319	0.912427	1.12902	0.815977	0.00134895	0.177324
NM_023580	Epha1	7.4296	7.65679	8.0434	8.29094	4.25627	5.31705	4.30705	4.90079	0.749317	0.00135913	0.430222
NM_001077515	Slc1a2	85.4219	76.8759	67.5439	74.2356	48.0164	37.2163	43.0098	40.5809	0.379536	0.0013691	0.45402
NM_021356	Gab1	2.08032	1.71808	1.7623	1.95954	1.09099	1.04541	1.32463	1.20264	0.284763	0.00139754	0.203827
NM_175512	Dhrs9	0.0940611	0.066159	0.0638247	0.142339	0.86275	0.532894	1.21444	0.718895	0.417443	0.00141852	0.82723
NM_009992	Cyp1a1	1.78565	1.62	1.80283	2.0821	1.08134	1.11427	0.884824	1.10379	0.866974	0.00141857	0.171546
NM_054098	Steap4	258.015	237.601	389.394	409.651	156.773	154.295	212.882	157.248	0.0158143	0.00144038	0.118395
NM_019828	Trpc4ap	69.1068	66.226	72.6528	73.9467	63.3093	64.0463	62.2103	59.7163	0.310281	0.00144797	0.0167925
NM_001163452	Trpc4ap	71.0147	68.0122	74.6336	75.951	64.9886	65.7561	63.9071	61.3622	0.303978	0.0014584	0.0174071
NM_146107	Actr1b	45.8029	44.8132	43.7558	47.9377	37.7611	38.1681	35.2018	36.979	0.493656	0.00145961	0.310811
NM_001077514	Slc1a2	51.1692	45.8049	40.6197	44.6358	28.8653	22.3812	26.0566	24.5452	0.422763	0.00146283	0.455866
NM_144806	Prpsap2	5.04537	4.6628	6.58974	7.01493	8.05879	7.83307	8.40484	7.4001	0.0159974	0.00146313	0.0138087
NM_001085515	AI464131	313.993	270.837	285.13	354.704	201.878	220.32	132.354	146.416	0.0901766	0.00146982	0.027348
NM_001003961	Dnmt3b	0.301299	0.363296	0.358266	0.521081	1.53533	1.52165	1.58899	0.950828	0.889594	0.00147603	0.217211
NM_001113333	Cry2	3.5363	4.31419	3.19246	2.95753	2.69908	3.01126	1.63247	1.67577	0.00287082	0.00148919	0.0647938
NM_001025606	Tmem171	0.216819	0.406672	1.76545	2.24433	1.98871	1.96538	4.76934	6.84228	0.0014868	0.00151304	0.0923173
NM_172443	Tbc1d16	14.0085	12.588	13.6186	15.1602	7.0085	6.60306	8.25776	6.00317	0.561316	0.00151411	0.816068
NM_001033573	Zdhhc6	18.5262	18.4627	20.6232	20.3427	16.8485	17.7267	17.1004	16.3221	0.124414	0.00151641	0.0180768
NM_001110807	Capn12	1.03467	1.01444	1.34032	1.28105	1.26217	1.29316	2.174	1.85521	0.00113871	0.0015165	0.0698649
NM_021446	0610007P14Rik	37.7466	34.4952	38.6858	35.8509	30.0949	29.3087	27.1072	28.244	0.572123	0.00152616	0.184076
NM_024239	Stambp	12.0428	11.6219	12.4777	11.746	13.3427	13.2717	14.0982	14.3402	0.0690636	0.00153327	0.298336
NM_008494	Lfng	9.93578	12.0467	13.869	13.8899	4.48433	5.27519	11.8102	10.9882	0.00114555	0.00153611	0.00945809
NM_025449	Nicn1	3.87476	4.17167	5.2141	4.51584	6.07305	6.02295	8.89652	7.43546	0.0160084	0.00156474	0.421213
NM_001199432	Dnmt1	3.16372	3.05474	6.65049	7.29194	2.5508	2.69817	5.29644	5.06925	1.65733e-05	0.00156551	0.107152
NM_001164574	Kbtbd3	2.29838	3.17647	3.93993	3.78315	6.2874	6.2502	6.82581	8.58925	0.0492301	0.00156791	0.475703
NM_001164244	Prpsap2	1.59864	1.45145	2.10899	2.24889	2.56393	2.47099	2.72281	2.40564	0.0125588	0.00157434	0.0171752
NM_001199433	Dnmt1	1.83339	1.77014	3.87748	4.24181	1.49616	1.57912	3.08306	2.94892	1.53469e-05	0.00157506	0.0818811
NM_010515	Igf2r	3.91466	3.66529	4.15203	5.29126	2.72104	2.93124	2.32935	2.23324	0.996108	0.00157595	0.0324118
NM_018831	Dclre1a	3.87791	3.43023	4.70392	4.25995	2.39079	2.34346	3.39742	3.66377	0.00235915	0.00159335	0.0918606
NM_025883	Zdhhc6	18.3346	18.2593	20.4105	20.1116	16.6841	17.5476	16.9119	16.1078	0.140199	0.00162508	0.0184015
NM_145559	Slc2a9	58.747	57.1086	70.7488	52.134	32.0852	35.4069	30.2591	31.086	0.785647	0.00162559	0.429897
NM_010066	Dnmt1	3.2463	3.11678	6.81902	7.4421	2.61891	2.77588	5.4148	5.16206	1.73486e-05	0.00162861	0.0955922
NM_001199431	Dnmt1	2.6306	2.52565	5.52571	6.03062	2.12221	2.2494	4.38782	4.18302	1.73486e-05	0.00162861	0.0955922
NM_080555	Ppap2b	205.013	213.855	229.874	274.214	158.757	136.027	142.795	146.745	0.237352	0.00165298	0.17645
NM_001253812	Elp3	8.119	7.21966	11.0625	10.9737	6.55968	6.36648	8.05491	7.57265	0.00124725	0.00165575	0.0623902
NR_045599	Elp3	8.50046	7.56205	11.6347	11.5042	6.92414	6.73394	8.4581	7.99304	0.00115838	0.0016663	0.0533271
NM_172947	Lsm12	83.3035	81.1945	85.9219	86.7245	96.3703	99.2598	97.0921	104.961	0.141834	0.00167142	0.721627
NM_001122997	Dnmt3b	0.657461	0.792742	0.764771	1.13704	3.29278	3.26929	3.46731	2.05626	0.890716	0.00167143	0.24707
NM_001102415	Slc2a9	26.5407	25.8368	32.0695	23.596	14.5979	16.1298	13.6483	14.056	0.759909	0.00168306	0.403546
NM_001012363	Slc2a9	16.4893	16.0669	19.8046	14.6892	8.74013	10.0692	8.27767	8.61353	0.74388	0.00168333	0.414159
NM_029083	Ddit4	9.54003	12.8328	23.0163	20.4154	29.266	28.6509	31.3348	38.6779	0.011094	0.00170121	0.0635369
NM_013484	C2	171.022	179.773	154.705	166.833	159.974	172.217	110.219	108.33	0.00101876	0.00172305	0.00498274
NM_001039515	Arl4a	37.7373	48.3872	42.4363	35.4899	86.6968	65.1296	109.498	129.729	0.181644	0.00172338	0.0691552
NM_198652	Hjurp	148.629	159.212	219.505	239.297	115.566	133.548	143.288	144.543	0.00389966	0.00172878	0.0506896
NM_028811	Elp3	11.3973	10.126	15.5997	15.4246	9.28378	9.02876	11.3405	10.7169	0.00119108	0.00172884	0.054065
NM_148926	Zfand3	100.162	95.1583	108.676	110.018	81.6126	76.0276	92.1667	96.1411	0.0039907	0.00173869	0.255973
NR_002840	Gas5	19.5522	22.5627	24.7523	25.4529	23.9767	25.4753	38.2134	38.8437	0.00143406	0.00173966	0.0286611
NM_001102414	Slc2a9	32.184	31.4168	38.7827	28.7004	17.179	19.7882	16.1583	16.8333	0.724834	0.00174464	0.396088
NM_025736	Ttc35	5.39186	5.31941	5.08342	5.56071	7.44006	8.12974	10.5687	8.46295	0.214987	0.00176242	0.18799
NM_172161	Irak2	5.96171	6.3761	4.61335	5.40019	8.60953	9.65835	7.4486	7.19275	0.0145929	0.001776	0.938892
NM_080419	Igsf8	11.3755	9.93638	19.9147	23.1179	6.82198	6.62615	13.5109	15.1466	0.000236361	0.00177679	0.674056
NM_001177968	Lclat1	54.4613	57.1821	54.258	59.9245	49.0122	52.481	38.9447	38.4639	0.0189772	0.00178409	0.0110959
NM_026301	Rnf125	9.30172	7.14392	5.74026	8.59374	27.0421	18.5674	24.9089	30.5513	0.86377	0.00179556	0.330301
NM_145553	Fam76a	8.04386	8.28146	7.844	8.69811	4.99067	4.32249	6.7103	5.82678	0.053554	0.00179943	0.0667593
NM_001081056	Xpot	7.01371	6.06901	7.2942	8.43587	4.94645	4.64944	4.65908	4.8692	0.18011	0.00180111	0.155555
NM_001164242	Prpsap2	3.9179	3.63267	5.14974	5.53356	6.28312	6.08434	6.63153	5.78831	0.0160675	0.00180218	0.0167088
NM_001190414	Gne	73.9817	82.2315	80.9852	79.6832	56.4291	46.9246	52.6333	55.5982	0.510244	0.00180536	0.861305
NM_031392	Wdr6	39.8036	46.8724	58.6421	59.3458	29.7091	32.9768	36.9761	39.5347	0.00759101	0.00181994	0.338388
NM_020042	Mocs1	71.8559	76.1893	66.9558	70.6371	55.257	61.0406	54.2483	55.1089	0.105866	0.00182228	0.851289
NM_001081169	Aspg	70.4265	69.6869	87.5028	69.5641	44.2375	47.6097	48.7953	45.1238	0.363409	0.00182623	0.537158
NM_178635	Uvrag	7.48746	6.27943	6.57998	6.91922	4.29795	4.11117	5.26454	4.74265	0.219007	0.00183847	0.154073
NM_001001880	Mpzl1	0.0824594	0.0495716	0.10521	0.151446	0.282279	0.20699	0.426669	0.439959	0.0224547	0.00184175	0.795847
NM_001113553	Irak2	6.4176	6.98363	5.09494	5.94082	9.41002	10.6241	8.2565	7.97804	0.0199579	0.00185738	0.914502
NM_007487	Arl4a	63.4632	81.3291	74.5516	60.6723	147.98	112.946	183.039	220.525	0.178514	0.00186143	0.092304
NM_175122	Rab39b	0.125882	0.125882	0.125882	0.125882	0.125882	0.125882	0.596799	0.410259	0.00186804	0.00186804	0.00186804
NM_144815	Cecr5	21.5045	22.9133	19.89	21.501	30.7216	28.761	29.2891	26.3197	0.158829	0.00187764	0.975706
NM_026677	Rab13	10.6366	11.331	13.9209	13.9603	13.8922	12.3563	18.9133	19.095	0.000792046	0.0018818	0.117108
NM_013698	Txk	0.081211	0.0736755	0.213228	0.198139	0.013344	0.0237375	0.0500896	0.0774746	0.00368181	0.00190238	0.493849
NM_001163792	Fam76a	19.6613	20.1539	19.4804	21.219	12.497	10.5878	16.2595	14.2244	0.0599028	0.00190437	0.088998
NM_001177752	Pfkfb3	32.0634	23.1093	16.0667	16.5565	6.64025	4.35188	6.3251	3.55093	0.180311	0.00191211	0.382152
NM_001177967	Lclat1	35.5615	37.3381	35.4288	39.2231	32.051	34.3531	25.4297	25.1618	0.0200716	0.00192463	0.0114399
NR_045794	Gm16907	13.4177	14.3962	16.4601	15.9454	10.1979	10.9258	11.2013	9.41954	0.279756	0.00192954	0.148106
NM_007564	Zfp36l1	11.7306	8.48772	7.75443	8.11988	15.1227	14.2347	18.7201	17.7748	0.949353	0.00193067	0.0565843
NM_001162433	Lck	0.528137	0.551578	1.72666	1.74373	0.342518	0.261129	1.15944	1.07718	6.30423e-05	0.00193112	0.350087
NM_001081071	Lclat1	55.5427	58.241	55.2628	61.1813	49.9941	53.6511	39.6659	39.2481	0.019825	0.0019335	0.0114967
NM_134255	Elovl5	31.3402	28.7748	42.8955	34.1483	63.4833	60.5874	89.7659	66.1137	0.079932	0.00193389	0.902503
NM_001205343	Papln	0.153718	0.135333	0.141911	0.148748	0.0991111	0.0796227	0.0660061	0.080437	0.305021	0.00193685	0.274463
NM_028464	Mocs1	45.5689	48.3119	42.4354	44.7871	34.9882	38.7515	34.4183	34.9539	0.110386	0.00194691	0.843609
NM_015828	Gne	125.302	139.544	138.854	135.507	96.6336	80.237	90.803	94.9236	0.462458	0.00195112	0.890035
NM_172150	Ift52	7.5136	7.98074	7.79012	7.42327	6.60472	6.72795	6.18057	5.73307	0.0741781	0.00195113	0.157058
NM_001162432	Lck	0.465463	0.486123	1.52176	1.53681	0.301872	0.230141	1.02185	0.938922	6.63437e-05	0.00197022	0.370716
NM_001042634	Clk1	10.124	7.69213	8.88003	8.24009	13.6754	13.9989	15.2294	16.4822	0.520327	0.00197902	0.32383
NM_031251	Ctns	8.09873	7.68142	7.5561	8.77384	6.09649	6.00644	5.98517	5.7178	0.981622	0.00198046	0.472325
NM_001114386	Nedd4l	3.06991	2.55009	2.94168	3.46753	5.64335	7.00552	5.83257	4.92777	0.890553	0.00198918	0.189588
NM_008795	Cdk18	39.9495	49.119	47.2465	40.1733	27.9712	28.6025	21.9028	25.1676	0.244941	0.00201401	0.318533
NM_023879	Rpgrip1	0.406286	0.423833	0.780587	0.704623	0.567589	0.583461	0.956136	0.868867	0.000152298	0.00201555	0.180159
NM_023503	Ing2	26.8029	23.8032	25.1679	25.606	29.1783	32.0264	35.9264	37.0454	0.0787209	0.00203003	0.0908433
NM_009269	Sptlc1	14.6751	12.7559	16.636	16.8463	10.5624	11.0694	11.3256	12.1816	0.0262072	0.00203869	0.223171
NR_028144	Lrrc28	50.0828	44.4376	50.5431	47.6617	21.3951	25.3836	17.9661	26.0259	0.877531	0.00207418	0.62219
NM_181423	Supv3l1	3.72072	3.58976	4.51898	4.46654	2.91896	3.33387	2.94404	3.15188	0.0767313	0.00207968	0.0403898
NM_019732	Runx3	0.590869	0.664951	1.65718	1.49023	0.541958	0.482041	0.734628	0.5827	0.00155941	0.00207978	0.0115355
NM_025676	Mcm8	0.083721	0.0785149	0.24617	0.248105	0.202642	0.180239	0.380331	0.283812	0.000502661	0.00208142	0.0236113
NM_022993	Lrp10	63.162	59.1406	83.7273	94.5726	53.2688	56.3482	55.8194	58.3958	0.0059161	0.00209134	0.0127912
NM_027901	Gtf3c2	35.8337	36.8968	35.4109	37.2795	30.8951	30.9374	29.5279	26.6354	0.173592	0.00209367	0.179004
NM_001168515	Rpgrip1	0.310866	0.327977	0.604045	0.545262	0.43922	0.4483	0.739891	0.67236	0.00015693	0.00211253	0.179907
NM_011144	Ppara	146.919	136.968	127.536	123.892	93.7308	79.5182	76.4449	58.8391	0.078832	0.00211466	0.45476
NM_010226	Foxs1	0.0333242	0.0312519	0.232146	0.0840471	0.305657	0.286968	0.573674	0.542247	0.0147573	0.00213356	0.178569
NM_018869	Grk5	1.02306	1.58384	0.984357	1.58912	8.72175	20.5934	7.90518	5.41291	0.26719	0.00216183	0.287344
NM_144810	Klhdc8a	3.7933	5.82811	3.797	3.25689	10.0349	13.2419	10.4205	9.23276	0.173973	0.00216225	0.661873
NM_001113418	Ppara	138.339	128.596	120.324	116.835	88.0555	75.1005	72.4423	55.5743	0.0835341	0.00216747	0.459487
NM_023805	Slc38a3	1904.28	1986.64	2047.41	1287.74	690.086	745.501	657.508	459.223	0.206129	0.00216947	0.786412
NR_045997	1700113A16Rik	6.17399	7.54462	5.75503	5.85109	9.91487	10.5146	12.1673	9.87096	0.570121	0.00217365	0.190611
NM_011448	Sox9	2.27419	3.32841	2.52514	3.5805	7.93639	7.18391	9.62274	7.47582	0.52095	0.00217705	0.929682
NM_026420	Paip2	147.81	154.97	138.058	152.336	175.144	177.991	191.391	206.455	0.320613	0.0021777	0.073675
NR_040278	E230016M11Rik	2.26999	2.39493	2.28191	2.92619	0.963927	1.00025	1.1458	1.61677	0.116368	0.00218165	0.356552
NM_001199217	Slc38a3	1615.22	1684.84	1737.62	1091.92	585.543	632.482	557.999	389.542	0.206887	0.0021847	0.786301
NM_009330	Hnf1b	5.38082	6.10689	4.32554	5.30739	9.11637	8.17063	7.94867	8.23004	0.140876	0.00219504	0.439151
NM_001081326	Agl	6.64188	5.79094	6.85697	8.74967	3.62743	3.99599	4.29726	4.52772	0.0697589	0.0021983	0.643419
NM_028751	Tjap1	1.2275	1.29875	1.45937	1.46856	1.45948	1.47644	1.65558	1.76923	0.00238757	0.00223333	0.906062
NM_026345	Mansc1	1.58368	1.89491	1.72924	1.76296	0.83482	0.940532	1.41015	1.56179	0.0118948	0.00223381	0.0131987
NM_001199218	Slc38a3	1718.99	1791.03	1854.22	1161.64	623.815	673.306	595.827	415.486	0.211867	0.00223618	0.78819
NM_030238	Dync1h1	13.2436	12.3591	15.3726	17.6407	10.1338	9.3244	11.416	10.4256	0.0202841	0.00223675	0.236854
NR_028143	Lrrc28	68.9209	61.5924	69.8606	66.5845	29.3807	35.2494	25.0007	36.4751	0.938651	0.00223948	0.642837
NM_133232	Pfkfb3	7.81007	5.65086	3.87275	3.99939	1.646	1.05963	1.55546	0.846507	0.179944	0.00224065	0.402325
NM_001177754	Pfkfb3	11.8167	8.58431	5.79624	5.9986	2.50927	1.60177	2.34676	1.28839	0.171673	0.00224323	0.389479
NM_001177757	Pfkfb3	14.5089	10.5808	7.04218	7.30333	3.10322	1.965	2.87357	1.59091	0.164074	0.00224774	0.377366
NM_080462	Hnmt	3.50814	3.59189	2.53165	2.78136	3.74351	3.84593	4.08142	3.75269	0.0165773	0.00225841	0.0079794
NM_153058	Mapre2	34.4325	34.9448	40.003	42.3327	28.4935	27.5603	31.9218	35.2807	0.0043283	0.00228684	0.883469
NM_010936	Nr1i2	29.4871	30.1404	33.0439	30.7207	22.266	23.0003	31.6163	31.1597	0.00072288	0.00229124	0.00343293
NM_025464	Tmem218	0.837671	0.48472	0.790113	1.04286	2.17966	3.36039	2.93182	2.81222	0.333635	0.00230133	0.477002
NR_033514	2310015A10Rik	1.27344	1.30282	1.46633	1.45989	2.0647	2.51854	4.2073	2.91126	0.0568279	0.00232809	0.224284
NR_024509	Tmem80	8.59185	10.0272	9.6734	9.63092	10.8967	11.5958	14.0604	14.3101	0.031546	0.00233543	0.0820212
NM_001172146	Aimp2	43.5408	47.2169	58.5048	56.5945	40.3074	45.3192	36.9277	35.4159	0.402271	0.00233713	0.00597375
NM_001081407	Plb1	0.006334	0.00594013	0.00859581	0.00958502	0.00416572	0.00287077	0.00416572	0.00416572	0.0423744	0.00234282	0.354366
NM_008684	Neo1	4.31773	4.88633	5.84076	6.74328	4.00898	4.11144	3.59339	3.70531	0.101284	0.0023479	0.0124067
NM_027469	Gfod2	22.2308	23.0052	23.9273	21.6541	48.6328	46.0356	69.2824	43.847	0.53774	0.00235752	0.569974
NM_025665	Snrnp27	18.4249	18.8287	23.7359	23.1843	20.2573	19.7877	25.0913	25.5272	2.76254e-05	0.00237409	0.873961
NM_001177602	Ak4	169.765	113.595	165.405	171.266	68.4448	60.0322	86.4691	84.103	0.0878076	0.00239302	0.683657
NM_031881	Nedd4l	2.5551	2.06787	2.41521	2.85618	4.61788	5.76126	4.79073	4.0469	0.903992	0.0023965	0.206984
NM_001042752	Neo1	4.41617	5.00226	5.96871	6.86256	4.13754	4.20863	3.71756	3.8227	0.0946356	0.00240812	0.012438
NM_022891	Rpl23	231.29	212.698	247.898	261.644	264.844	250.054	351.204	388.102	0.0028065	0.0024102	0.0431212
NM_001162942	Mapre2	19.9427	20.0324	23.5292	24.9282	16.8806	16.0809	19.0152	20.7381	0.00275504	0.00242944	0.930969
NM_001098404	Nr1i2	49.0115	49.2641	54.6141	50.5592	36.5981	37.8842	52.1313	51.6018	0.000730412	0.00242998	0.0034469
NM_175124	Lrrc28	53.9981	47.9537	54.7172	51.9107	22.6986	27.4923	19.5545	28.6739	0.975695	0.00243217	0.678631
NM_001177753	Pfkfb3	18.0874	13.3543	8.85364	9.16111	3.896	2.46718	3.64429	1.9521	0.169432	0.00243903	0.39578
NM_001177756	Pfkfb3	16.9383	12.4621	8.37826	8.65129	3.62342	2.31273	3.42292	1.81718	0.177077	0.00244023	0.408322
NM_001177755	Pfkfb3	8.55661	6.27237	4.27813	4.40823	1.81726	1.16951	1.73447	0.91225	0.185366	0.00244365	0.421588
NM_175121	Slc38a2	11.1504	10.8052	10.4691	10.9178	5.71828	3.89545	6.56779	5.68118	0.325547	0.00246107	0.241305
NM_001177605	Ak4	181.471	120.374	177.287	183.802	72.4202	63.6951	91.8785	89.1255	0.0875724	0.00246191	0.708163
NM_001163706	Fbxo6	48.8009	58.2745	51.3126	51.6217	77.7462	82.8794	73.9726	87.5245	0.806186	0.00248217	0.779191
NM_001177604	Ak4	130.01	86.3095	126.994	131.68	52.0434	45.7291	66.0386	64.0301	0.0873736	0.00248567	0.705005
NM_001025586	Nr2c2ap	5.62198	5.84284	6.53721	7.25233	8.1341	8.3543	12.1815	9.81606	0.0188081	0.00248693	0.462455
NM_145497	BC016495	24.5898	35.1304	32.4003	28.9784	14.5737	13.4697	15.1629	11.5884	0.955908	0.00249797	0.699058
NM_001042699	4831426I19Rik	0.711712	0.608719	0.989037	1.14306	0.359764	0.449018	0.593546	0.623263	0.00455399	0.00249975	0.696341
NM_001159645	Araf	36.4275	33.7352	43.7194	47.2577	24.595	28.5315	29.9396	32.0508	0.0133143	0.0025085	0.352554
NM_008368	Il2rb	2.60114	4.07835	6.39808	6.02732	1.07693	0.994712	4.12024	4.16841	0.000910506	0.00253649	0.0322533
NM_001081309	Pik3r4	4.32767	3.74467	4.42238	4.76641	3.47445	3.22438	2.97764	3.03968	0.796933	0.00253695	0.0576225
NM_001163707	Fbxo6	32.9767	39.5965	34.7688	35.0306	53.0603	56.463	50.2822	59.5794	0.799963	0.00254328	0.800254
NM_001163346	Cdc42ep4	150.708	164.82	173.357	160.828	113.332	126.461	123.459	112.427	0.676124	0.00254791	0.471026
NM_025851	1700010I14Rik	0.149127	0.10489	0.151784	0.206863	0.588926	0.675892	0.445697	0.275748	0.523384	0.00255722	0.0522833
NM_023732	Abcb6	43.8329	46.2156	51.7257	52.6974	36.2854	38.9555	36.5452	40.8381	0.0703676	0.00255871	0.165793
NM_023543	Chn2	39.7578	36.9434	42.3342	38.2169	30.4288	30.4182	28.3559	31.2432	0.756042	0.00259007	0.42671
NM_130887	Papln	0.149764	0.128746	0.138318	0.14794	0.0985732	0.0791906	0.0656479	0.0800004	0.375683	0.00259082	0.249108
NM_001177758	Pfkfb3	9.60711	6.81591	4.82508	4.97219	2.09163	1.34028	1.98396	1.07366	0.199537	0.00259652	0.430638
NM_009647	Ak4	187.97	124.149	183.55	190.539	75.1304	65.6018	95.1524	92.2055	0.0891642	0.00259657	0.715128
NM_016693	Map3k6	0.141415	0.154127	0.345788	0.289187	0.116855	0.0935422	0.153524	0.165844	0.00153621	0.0026063	0.0925316
NM_027191	Nup37	6.80332	6.3416	7.61	7.19626	5.54681	5.60633	6.3883	6.46529	0.00460717	0.0026085	0.645434
NM_010236	Fpgs	43.2605	58.2678	52.5097	40.1839	96.9127	103.145	88.0254	96.2094	0.454002	0.00262313	0.978256
NM_145705	Tinf2	4.39557	4.27529	6.57548	6.62971	3.24888	3.23488	5.15077	5.91207	0.000173183	0.00262573	0.189688
NM_001162941	Mapre2	23.7687	23.8756	27.9782	29.7106	20.1558	19.166	22.6633	24.7167	0.00299319	0.00263867	0.935328
NM_001025587	Nr2c2ap	4.87098	5.06233	5.66395	6.28354	7.04752	7.22383	10.5543	8.4733	0.0197122	0.00263977	0.471241
NM_172505	A730008H23Rik	140.764	151.749	192.688	234.343	102.526	116.22	126.684	118.633	0.017885	0.00264458	0.11073
NM_020006	Cdc42ep4	158.625	173.504	180.837	168.577	117.497	131.612	129.685	116.693	0.696555	0.0026705	0.554576
NM_008287	Hrsp12	513.531	580.675	489.387	515.661	655.072	744.24	954.194	813.614	0.288503	0.0026986	0.0606188
NM_172500	4831426I19Rik	2.20938	1.77362	2.99033	3.40579	1.09881	1.32981	1.82565	1.81279	0.00512284	0.00270025	0.688319
NM_028334	Nup37	6.97197	6.4995	7.80956	7.32668	5.66739	5.71794	6.42975	6.54817	0.00696685	0.00270213	0.78327
NM_177614	Os9	132.461	118.137	123.327	119.552	112.779	115.802	89.3258	87.4975	0.00967076	0.00270506	0.0211578
NM_178890	Abtb2	2.31824	1.79924	2.4156	1.93551	5.47473	6.36218	7.65294	4.6118	0.84884	0.00270792	0.879788
NR_015573	1700012D14Rik	0.921968	0.576424	0.97315	1.08514	0.156602	0.278577	0.293919	0.303074	0.13593	0.00270825	0.97284
NM_001166360	6030458C11Rik	1.22769	1.23824	0.922111	1.14507	0.826254	0.86089	0.708919	0.731	0.0377101	0.00272135	0.840761
NM_146134	Aph1a	35.5393	39.2512	42.7058	39.2494	27.5235	29.7907	32.0552	32.4103	0.0514202	0.00272507	0.746101
NM_001163705	Fbxo6	6.90434	8.25809	7.27706	7.35433	10.9476	11.6752	10.416	12.3476	0.834038	0.00274192	0.798899
NM_178060	Thra	2.03565	2.26664	2.47315	2.17753	3.3523	4.21771	3.64034	3.3586	0.976536	0.00276641	0.366718
NR_002142	Rpph1	0.0344574	0.0323147	0.0311745	0.0347621	0.210701	0.156172	0.230682	0.815545	0.258446	0.00280673	0.246058
NR_045187	4833417C18Rik	1.23299	0.867241	1.11552	0.932923	1.88488	1.95591	2.06363	2.43189	0.54788	0.00280704	0.477921
NM_029090	Nat15	47.8903	48.5374	47.5597	45.0059	39.0883	38.3799	38.9832	34.4125	0.232655	0.00281385	0.842329
NM_025415	Cks2	13.1236	13.9347	17.1819	15.722	22.409	21.8761	24.9213	33.8175	0.0453379	0.00281394	0.664371
NM_001135151	Slc39a14	35.7514	33.7494	44.4747	38.685	21.7981	20.2659	20.9783	14.262	0.937956	0.00281489	0.151509
NM_001033348	Ralgapa2	3.0229	2.39852	2.78385	3.26798	1.83815	1.49433	1.58353	1.50834	0.817034	0.00282278	0.357337
NM_025681	Lix1	0.0380865	0.0357181	0.0516868	0.057635	0.116446	0.241668	0.218553	0.15024	0.321768	0.00282762	0.490586
NM_023719	Txnip	73.6473	62.2935	98.8035	112.314	50.6555	51.3281	70.387	69.9392	0.00197304	0.00283759	0.310983
NM_001135152	Slc39a14	64.3309	60.7713	80.1338	69.7097	39.2824	36.5221	37.8699	25.7386	0.947182	0.00283958	0.152042
NM_001033226	Calr4	0.0335206	0.0335206	0.101411	0.141352	0.0335206	0.0254015	0.0335206	0.0335206	0.00284777	0.00284777	0.00632406
NM_001009935	Txnip	70.0995	59.297	93.9793	106.83	48.2312	48.8655	67.0422	66.5243	0.00198199	0.00285058	0.312511
NR_045316	4930524O05Rik	19.8992	14.6628	23.4686	26.1693	11.2264	11.5958	12.5742	12.9659	0.0414757	0.0028592	0.187817
NM_001122733	Kit	1.06633	0.666683	1.14563	1.50159	0.422621	0.389322	0.467421	0.423558	0.127455	0.00287514	0.278018
NM_021099	Kit	0.895851	0.560095	0.962468	1.26152	0.355053	0.327078	0.39269	0.35584	0.127455	0.00287514	0.278018
NM_001164801	Slc38a10	29.759	26.9487	32.6739	33.4726	21.9298	21.9465	24.546	20.769	0.133538	0.00288055	0.266442
NM_019999	Pnkd	13.8254	23.4678	18.6511	17.7755	52.8373	75.0679	52.3019	41.7359	0.442256	0.00289917	0.411575
NR_027980	1700001L05Rik	20.4179	23.585	24.6677	29.3905	7.99355	11.9625	11.0735	7.8578	0.61373	0.0029095	0.431332
NM_028639	Ttc7	22.1323	29.0113	27.3561	29.3488	15.0409	17.3034	14.553	11.7898	0.635407	0.00291028	0.164799
NM_001013025	Tgfbrap1	33.522	35.3882	28.8176	34.1553	27.2784	26.4514	22.184	20.6458	0.0301427	0.00292082	0.241008
NM_001083317	Slc35a4	42.1137	41.2343	78.6704	68.5721	27.7977	29.7682	55.3026	46.8036	0.000565074	0.00292276	0.977359
NM_001252437	Mgrn1	15.117	14.5319	16.8257	17.886	11.1784	10.7027	15.1816	13.3345	0.00559784	0.00292341	0.244613
NM_144808	Slc39a14	63.8475	60.3477	79.7976	69.105	38.9486	36.4409	37.859	25.7031	0.966347	0.00293387	0.156281
NM_001171026	Os9	122.01	108.523	114.261	111.264	104.328	106.933	83.0149	81.5542	0.0120686	0.00294276	0.0207848
NM_029657	Mgrn1	24.9001	23.9363	27.7146	29.4611	18.4127	17.6291	25.0066	21.952	0.00567115	0.00294973	0.246809
NM_173788	Npr2	8.82596	7.82701	7.18094	8.27633	5.69765	5.12413	5.04932	5.69744	0.538387	0.00296467	0.610299
NM_001081150	Lonrf1	0.883506	0.669028	0.575915	0.799972	0.338354	0.278562	0.343762	0.267881	0.6369	0.00297173	0.694049
NM_007656	Cd82	7.93314	7.79695	7.94037	7.04929	6.37888	6.44743	5.9739	6.2129	0.185902	0.00297397	0.983741
NM_001164802	Slc38a10	14.4745	13.0363	15.8679	16.1943	10.6184	10.6501	11.8977	10.0692	0.137881	0.00299313	0.273479
NM_001163704	Fbxo6	33.5901	40.2087	35.0566	35.9687	52.9895	56.1834	50.2794	59.781	0.829736	0.00299319	0.77645
NM_025578	Mrps25	35.1978	31.6603	40.884	38.2581	41.117	37.5319	56.1044	54.9407	0.00272877	0.00301088	0.086763
NM_001163747	Tmem192	3.85511	3.52827	6.76553	6.34143	3.18729	3.03139	4.85674	5.17596	0.000102915	0.00301514	0.230943
NM_013499	Cr1l	15.7017	14.4068	14.9944	15.4865	12.1257	12.2423	10.946	12.3252	0.668389	0.00304204	0.46359
NM_001039509	Pnkd	12.5085	19.4497	16.0214	14.695	37.5617	52.5944	36.9164	32.0984	0.400663	0.00304559	0.455133
NM_133214	BC017612	57.6507	62.7034	72.8361	73.9911	78.5703	76.6867	76.9951	81.0753	0.0133666	0.00305825	0.0239829
NM_001037326	Cstf3	8.65645	9.92219	8.52787	10.0915	11.3707	13.0779	16.5578	15.9353	0.0919891	0.00305882	0.0935369
NM_020009	Mtor	7.44117	9.09868	9.39568	10.8872	6.34036	5.5325	5.5922	5.71425	0.325015	0.00307679	0.150468
NM_134005	Enpp3	22.5157	21.1298	21.1265	19.9712	35.2559	28.4661	30.2373	33.7561	0.706549	0.00308055	0.619817
NR_028530	Snord66	69.3704	66.6669	54.0616	66.1728	46.8986	47.9395	37.4422	30.4803	0.0328435	0.00309039	0.222525
NM_146207	Cul4a	35.5128	31.9268	31.5674	34.1758	27.069	26.3105	25.5154	23.1405	0.229224	0.00309196	0.456405
NM_172818	Ttll8	0.18379	0.162222	0.166279	0.130881	0.132217	0.0783994	0.0206793	0.0106617	0.00929801	0.00310402	0.0162534
NM_011506	Sucla2	106.692	104.141	80.498	95.9373	137.686	155.405	141.989	128.259	0.0915113	0.00310862	0.441648
NM_001042489	Hvcn1	2.11735	1.86534	3.36685	3.81904	1.11163	1.07597	2.73069	3.22703	0.000209768	0.00311094	0.0296665
NM_001205068	Jmjd4	3.76038	3.70843	3.41187	4.01104	2.25109	2.54916	2.48346	1.99765	0.611385	0.00311495	0.693172
NM_008513	Lrp5	16.7938	21.7956	14.4098	20.3599	40.6937	41.4674	37.5226	32.0097	0.290858	0.00312434	0.809653
NM_028752	Hvcn1	2.27726	2.00621	3.5899	4.07265	1.19558	1.15723	2.90391	3.43671	0.000223703	0.00313107	0.0305185
NM_010697	Ldb1	28.4232	31.7364	34.8465	36.3486	24.2023	22.7375	29.7742	28.4694	0.00541138	0.00313373	0.546972
NM_001113391	Cd247	0.697275	0.653915	3.10569	2.59732	0.546629	0.486196	1.8467	1.79843	1.78112e-05	0.00314989	0.196802
NM_001109657	Gas7	2.19051	2.40052	2.51623	2.50784	5.56852	6.71539	7.22647	4.29617	0.995057	0.00315976	0.54672
NM_011026	P2rx4	56.0063	54.4808	61.1776	70.8932	40.2123	33.2071	44.2411	38.7907	0.0947696	0.00316306	0.733964
NM_026195	Atic	14.8222	15.4719	17.4068	18.1191	12.8857	14.0433	12.4274	10.8465	0.894708	0.0031634	0.0231989
NM_026119	Med4	26.6606	25.227	28.7716	28.2231	28.2674	26.4427	41.9628	38.4359	0.00155364	0.00316471	0.00965355
NM_020000	Med8	28.3882	32.0593	27.2765	28.1474	39.201	44.4678	36.5801	35.0214	0.0594497	0.00316594	0.493434
NM_153555	Dcaf8	47.5532	51.0684	44.7211	46.7899	44.3865	42.467	37.0934	38.3539	0.0130556	0.00319183	0.259913
NM_008088	Gas7	0.75536	0.835739	0.867679	0.856224	1.92021	2.31569	2.49193	1.48146	0.969037	0.00319598	0.568377
NM_177648	Dolk	113.255	113.25	121.908	136.97	101.168	101.734	97.8751	91.8405	0.388569	0.0032109	0.0397636
NM_013640	Psmb10	110.429	133.058	187.261	166.108	73.3354	80.7697	128.98	118.202	0.00273589	0.00322648	0.489386
NM_015797	Fbxo6	48.0485	57.7615	50.2363	51.8593	76.3323	80.5966	71.914	85.8257	0.830632	0.00323006	0.812818
NM_025414	Myo19	1.62911	1.5927	2.05436	2.22097	1.32695	1.46533	1.49189	1.31505	0.0332821	0.00325147	0.0366325
NM_009963	Cry2	10.7539	12.292	11.4218	9.57892	8.89725	9.53471	5.57004	6.18444	0.0127363	0.00325712	0.0486901
NM_178659	Jmjd4	4.39445	4.30745	3.95331	4.65873	2.5935	2.94817	2.90871	2.33824	0.657746	0.00325999	0.781525
NM_009429	Tpt1	755.799	747.881	797.539	798.544	823.88	832.219	1027.67	1172.22	0.00671217	0.00329912	0.0284342
NM_001081131	Dhtkd1	34.4773	50.2089	30.0055	25.1123	22.3971	22.8281	13.6983	11.9685	0.0108318	0.00330031	0.52349
NM_145828	Xylt2	15.8123	15.9205	21.0956	21.7419	14.4789	14.7334	16.466	14.5251	0.00540012	0.00331114	0.0203887
NM_153560	Fam102a	6.77758	8.48976	6.39658	7.86164	3.0672	4.21123	3.40947	2.60877	0.38008	0.00331664	0.667643
NR_037693	2700046A07Rik	0.0796869	0.0796869	0.0796869	0.0796869	0.0796869	0.0796869	0.25032	0.387175	0.00334338	0.00334338	0.00334338
NM_009900	Clcn2	29.0398	34.7824	32.8866	26.4355	20.7006	23.445	16.3125	15.9934	0.067786	0.00334874	0.203581
NM_010302	Gna12	105.597	110.429	128.763	154.421	76.7417	67.8582	98.2963	84.7689	0.020145	0.00335646	0.824358
NM_025382	Tmem57	17.8658	15.5631	14.0009	13.9494	12.6428	11.0626	9.93913	8.56126	0.0249955	0.00335835	0.586394
NR_027008	Gt(ROSA)26Sor	4.70757	6.52627	6.48118	7.8465	12.307	14.286	15.0728	11.7071	0.34893	0.00336006	0.355117
NR_037992	Jmjd4	37.6405	36.9369	33.8569	40.5049	22.3493	25.6145	24.6253	20.0126	0.622199	0.00338406	0.680253
NM_001081337	Sipa1l2	0.862804	0.731844	1.04909	0.79836	0.476062	0.428412	0.515077	0.569057	0.139372	0.00339628	0.830204
NM_177815	Rft1	17.2048	19.6714	18.9062	18.5458	16.3598	14.9546	10.0179	11.7503	0.0377252	0.00340139	0.0280694
NM_153546	Mboat1	0.0427408	0.0641327	0.0618699	0.0948612	0.156811	0.216961	0.171682	0.185459	0.362773	0.00341	0.2888
NM_028176	Cda	7.67539	5.77347	12.5862	15.0026	23.0594	21.0173	20.0338	31.9329	0.0410885	0.00341208	0.114004
NM_001122754	Txk	0.0549729	0.0489001	0.141524	0.131509	0.00885673	0.0157551	0.0332456	0.059992	0.00534732	0.00342464	0.434945
NM_026404	Slc35a4	65.2191	64.0915	122.562	106.568	43.3097	47.012	86.4287	73.2124	0.000614676	0.00342798	0.982494
NM_024249	Slc38a10	52.0509	47.3124	62.3929	65.0717	43.292	39.8431	47.647	43.0629	0.0158013	0.00342925	0.122897
NR_045306	4931403E22Rik	14.6067	12.1476	18.0356	18.0722	11.6093	10.9088	11.7731	11.3245	0.0292736	0.003432	0.0485308
NM_145941	Eif4g1	132.092	118.206	112.956	129.485	86.81	98.9349	75.18	63.4868	0.0778447	0.00343458	0.132405
NM_001163575	Parp10	20.9478	26.0909	33.4918	32.4771	17.0738	18.8281	19.8167	20.4838	0.0196412	0.0034409	0.13636
NM_207204	Ninl	0.0828428	0.0744541	0.0562125	0.0661638	0.116089	0.0907386	0.122146	0.12595	0.707773	0.00345279	0.0486645
NM_001013366	Wdr91	9.07698	10.2442	7.97065	8.68592	15.8486	20.0456	14.7877	11.9573	0.0654575	0.0034556	0.45227
NM_001136055	Cd82	7.82595	7.67856	7.85501	6.93943	6.28349	6.37676	5.90656	6.13159	0.206005	0.00347579	0.979714
NM_001164799	Slc38a10	58.057	52.593	69.6532	72.5706	48.1402	44.462	52.9134	47.6081	0.0172302	0.0034771	0.115358
NM_001004143	Usp22	5.22705	4.78883	6.39411	6.51359	3.70512	3.41173	4.82595	3.93489	0.0182304	0.00348439	0.689389
NM_001164798	Slc38a10	40.5791	36.8718	48.5911	50.7161	33.7364	31.0365	37.1459	33.5582	0.0160785	0.00349355	0.125819
NM_025511	Fam36a	31.2242	33.0235	31.8583	27.9618	34.0647	35.9718	44.0043	43.6115	0.118174	0.00350204	0.0174664
NM_001005331	Eif4g1	118.679	105.867	101.348	116.171	77.9702	88.804	67.526	57.0282	0.0788535	0.00350748	0.133564
NM_010194	Fes	1.2738	1.30772	2.14337	2.50199	0.855618	0.83975	1.87813	2.07938	0.000108509	0.00352442	0.0495022
NM_001163640	Chn2	13.6213	12.5729	13.6185	13.1882	10.1744	9.60097	8.90915	10.5276	0.973654	0.00352778	0.676891
NM_001164800	Slc38a10	60.7928	55.0513	72.8583	75.9688	50.3869	46.5185	55.4068	49.8305	0.0175277	0.00354164	0.118105
NM_010693	Lck	0.487326	0.500548	1.63762	1.61537	0.331101	0.241907	1.0875	1.00695	0.00010368	0.00354853	0.514814
NM_001163576	Parp10	21.1256	26.3677	33.994	32.7206	17.2606	19.0098	20.0568	20.6815	0.0198795	0.00355807	0.137477
NR_028078	Snora21	532.793	500.156	586.074	584.337	599.438	587.2	773.92	895.307	0.00441034	0.00357393	0.0562717
NM_178882	D2hgdh	15.9382	14.741	13.6378	13.1825	13.9142	13.3187	10.6337	9.76587	0.0027155	0.00357548	0.0718377
NM_028820	1700017B05Rik	15.1982	11.9418	20.2271	19.003	22.6056	24.8405	25.03	25.5203	0.0301378	0.00358495	0.080471
NM_001083118	Terf2	0.666898	0.651271	0.842709	0.872965	0.544851	0.51459	0.81176	0.755514	0.000205114	0.00359616	0.0647331
NM_023049	Asb2	0.589847	0.719118	1.04062	1.44303	1.30747	0.989149	4.56939	3.37382	0.00264407	0.0035974	0.0969215
NM_001205053	Jdp2	7.55209	7.94971	11.4341	9.95118	4.24099	4.47066	11.0552	11.7035	0.000106191	0.00359951	0.00155961
NM_030887	Jdp2	6.07093	6.39056	9.19157	7.99949	3.40922	3.59385	8.88697	9.40814	0.000106191	0.00359951	0.00155961
NM_001252474	Tjap1	2.82682	3.0272	3.30055	3.31427	3.23129	3.34152	3.81782	4.03092	0.00305844	0.00360259	0.310115
NR_027009	Gt(ROSA)26Sor	4.05825	5.29515	5.26796	6.58622	10.2499	12.1556	12.6563	9.39634	0.425804	0.00360608	0.3423
NM_175380	Gpd1l	17.1293	19.482	17.0635	16.3064	12.4243	13.6275	12.2867	10.3332	0.120928	0.00360943	0.680165
NM_025645	Snrnp40	1.31321	1.23547	1.73674	1.80581	1.61112	1.53536	2.0159	1.90959	0.000424789	0.00361898	0.101789
NM_145572	Gys2	97.1539	66.9527	87.8103	80.2969	37.8834	40.7396	28.6624	40.9877	0.734706	0.00363848	0.540579
NM_017395	Rfx5	2.53368	2.47943	3.33876	3.44515	1.96469	1.74748	3.16066	3.13236	0.000175755	0.00364226	0.0212638
NM_012058	Srp9	135.112	137.765	129.914	138.649	142.885	140.121	161.673	160.104	0.0348306	0.003644	0.0153375
NR_033261	Gm14492	9.94958	7.99789	17.6818	15.0563	2.89713	2.57684	14.9531	18.9232	0.000213383	0.0036467	0.00301504
NM_026130	Srpr	116.042	111.184	113.46	133.573	97.2017	99.5042	81.5526	85.0381	0.383057	0.00365328	0.0481032
NM_023598	Arid5b	36.445	17.8239	24.706	29.1821	7.76905	6.20019	9.73758	8.95955	0.417318	0.00365484	0.560677
NM_177577	Dcdc2a	0.146797	0.216336	0.208703	0.35966	0.534308	0.760378	0.762142	0.97201	0.139565	0.00366599	0.760174
NR_003522	Abhd1	4.29795	4.69717	5.54183	5.97474	3.24203	3.83458	3.59264	3.90478	0.0492855	0.00367463	0.165306
NM_013497	Creb3	6.90995	7.97301	8.59385	8.80828	5.97822	6.64131	5.81161	5.9834	0.365759	0.00368551	0.0682893
NM_001113408	Ldb1	26.8647	29.8646	32.9358	34.2848	23.054	21.3953	28.2087	26.6663	0.00650531	0.00369716	0.613725
NM_053074	Nup62	73.1182	94.4592	108.548	107.047	141.899	165.636	237.734	178.475	0.0552621	0.00370381	0.873266
NM_029770	Unc5b	1.41542	1.57281	3.16376	3.39585	0.76368	1.09974	1.28544	1.5718	0.00489209	0.00370549	0.18508
NM_001128605	Psen2	46.0726	62.2586	60.8217	49.6352	89.216	90.7318	98.5398	98.9531	0.549722	0.00370587	0.729289
NM_011183	Psen2	21.003	28.3708	27.7395	22.6385	40.6599	41.3336	44.9214	45.0529	0.54765	0.00370903	0.732185
NM_173002	Zxdc	10.0283	11.9636	13.7215	13.4417	8.45064	8.96182	9.31983	9.74989	0.0335075	0.00372448	0.267278
NM_009748	Bet1	115.131	124.513	105.915	137.462	185.68	176.572	190.004	217.712	0.466539	0.00372841	0.520673
NM_001110855	Crem	22.625	24.7955	19.1603	23.2231	39.9492	43.4021	80.5142	49.0349	0.339905	0.00373369	0.125628
NM_172584	Itpk1	11.8415	13.1114	13.8804	14.7148	17.0672	21.6833	21.2655	20.5427	0.176965	0.00374707	0.707579
NM_011267	Rgs16	73.5947	37.138	319.309	102.615	0.362772	1.12933	3.31924	19.3949	0.0384838	0.00374814	0.358482
NM_172144	Ppp2r3a	3.74572	3.60689	2.75344	3.40771	5.96469	5.91157	6.90883	5.07916	0.381866	0.00375579	0.393211
NM_177357	Kalrn	3.6205	3.57202	3.70844	3.70573	2.63391	3.21697	2.26996	2.47442	0.183569	0.00379242	0.0965935
NM_026169	Frmd8	42.707	49.0083	74.9929	57.8123	28.1924	34.7649	32.2306	28.3055	0.162441	0.00379955	0.105613
NM_001037940	Dnajb6	50.1037	42.3551	40.7292	43.4375	34.2556	29.7879	30.8031	29.4938	0.268077	0.00380984	0.790831
NR_037773	Tmem41a	31.4288	32.2757	42.7692	38.5198	29.5155	31.7853	26.9529	24.3344	0.487118	0.0038475	0.00710917
NM_009760	Bnip3	310.148	281.326	275.229	286.609	192.406	144.181	175.355	196.915	0.737397	0.00387134	0.38537
NM_015818	Hs6st1	485.443	508.385	577.625	519.905	318.139	335.976	372.116	278.359	0.630437	0.00388645	0.512278
NM_009396	Tnfaip2	13.4308	14.7935	19.0015	25.5229	29.1211	21.4893	58.2193	47.3505	0.00783412	0.00389052	0.287022
NM_030215	Wrnip1	30.1597	28.5341	34.7206	34.997	68.4901	45.0946	65.0377	64.5666	0.196878	0.00395305	0.932924
NM_010233	Fn1	172.884	115.702	120.612	124.224	82.8036	80.1963	62.0963	64.5898	0.122353	0.003969	0.623984
NM_001081396	Wdr67	1.20771	1.229	2.25504	2.28124	1.17845	1.17239	1.48271	1.23325	0.00119809	0.00397084	0.00655993
NM_024282	Pppde1	7.37549	9.17761	4.75145	7.78813	18.1627	17.4554	18.3619	14.5187	0.258486	0.00398162	0.506308
NM_010496	Id2	86.8295	57.3374	61.8051	63.8087	135.21	112.706	179.606	144.414	0.58509	0.00398404	0.203663
NM_023196	Pla2g12a	52.0591	53.412	70.0451	64.8638	38.998	35.0898	61.9166	64.7228	0.000367009	0.00400631	0.0141543
NM_027334	Mettl7a1	1630.96	1734.53	1753.33	1680.21	1497.62	1331.82	1212.75	1316.91	0.324092	0.00401295	0.179545
NM_134156	Actn1	5.55792	4.74917	6.4354	7.95828	3.00211	2.78801	5.05451	4.09693	0.0105036	0.0040192	0.520674
NM_177646	Dgkd	6.01991	5.77648	6.25149	7.61343	4.39238	4.23893	4.43901	3.62224	0.593127	0.00405461	0.185513
NM_010162	Ext1	43.9862	37.7379	41.1232	51.349	27.1172	26.2196	27.2204	30.8103	0.245947	0.00405719	0.812877
NM_001100454	Wfikkn1	0.494159	0.442279	0.853348	0.951553	0.240315	0.32062	0.563797	0.581357	0.00110395	0.00406108	0.701778
NM_053083	Loxl4	0.599171	0.696771	0.69387	0.942973	3.6394	13.7085	6.32635	4.15985	0.900708	0.00408057	0.489429
NM_001164311	Loxl4	0.36055	0.41928	0.417535	0.567432	2.19	8.24907	3.80687	2.50318	0.900708	0.00408057	0.489429
NM_172690	N28178	0.0193922	0.0193922	0.0193922	0.0193922	0.023364	0.0207809	0.0657763	0.0452167	0.00991294	0.00408575	0.00991294
NM_001252473	Tjap1	2.86316	3.06611	3.34298	3.37639	3.27283	3.38447	3.8669	4.10181	0.00324826	0.00410414	0.328768
NR_033224	D330050I16Rik	21.5642	23.6509	17.8563	21.0174	11.5472	13.2523	16.0795	13.3363	0.923013	0.00410505	0.0970514
NM_007941	Stx2	7.19717	7.46718	8.84781	9.91427	8.67516	9.10322	11.434	11.2478	0.0016734	0.00411781	0.986929
NM_007664	Cdh2	30.6477	27.7443	25.9442	33.1363	19.917	20.3504	19.2061	19.5665	0.81975	0.00411966	0.760742
NM_022027	Syne1	1.26596	1.8383	2.18909	1.97753	4.06824	3.44264	5.45812	3.7353	0.153635	0.0041262	0.687603
NM_001168539	Tsku	1744.9	1719.5	1640.21	2290.68	880.405	982.595	396.968	689.551	0.230314	0.00413016	0.103553
NM_001024619	Tsku	2670.69	2634.87	2506.89	3504.2	1347.53	1491.66	604.112	1053.76	0.230942	0.00413365	0.105265
NM_026185	Abhd15	207.003	248.934	263.035	248.136	187.557	195.547	169.613	159.413	0.757702	0.00415759	0.059446
NM_001168541	Tsku	936.425	920.675	871.494	1221.15	468.053	514.523	208.319	366.331	0.230702	0.00416962	0.110178
NM_001168540	Tsku	1017.21	1004.47	953.545	1334.17	512.12	564.782	228.325	401.039	0.233081	0.0042049	0.107864
NM_173719	Med8	13.3514	15.3305	13.3548	13.5242	18.7872	20.9369	17.3842	16.2815	0.0729418	0.00421124	0.338622
NM_025693	Tmem41a	34.07	35.6891	47.69	44.4881	33.5427	35.8944	30.2478	26.6256	0.406716	0.00422299	0.00454821
NM_008609	Mmp15	19.6406	18.4721	18.5748	23.5657	13.6658	17.8546	8.34126	8.93444	0.0540359	0.00422326	0.0205294
NM_001110854	Crem	18.0766	20.0022	15.8352	19.2014	32.0688	34.6789	64.5793	39.049	0.308521	0.00426025	0.147709
NM_001109746	Cnbp	85.0917	85.2745	75.9259	86.4063	98.6603	99.5474	111.385	126.78	0.225411	0.00429401	0.0645089
NM_025813	Mfsd1	69.9943	79.9612	93.0479	100.652	65.3222	58.8934	62.3529	67.3845	0.0403075	0.00429914	0.101775
NM_001109745	Cnbp	97.2454	97.4374	86.7421	98.7155	112.715	113.743	127.268	144.887	0.225959	0.00430548	0.0643521
NR_040298	4931408D14Rik	39.1112	34.3595	50.49	47.2549	8.5076	7.28677	15.524	33.2347	0.027089	0.00431242	0.122279
NM_008786	Pcmt1	69.0115	64.5693	64.9572	62.5947	50.8925	55.1254	51.8072	56.1685	0.707998	0.00431993	0.401892
NR_040299	4931408D14Rik	48.2058	41.8731	62.0234	58.3983	10.47	9.13334	19.2727	41.1098	0.0263168	0.00433415	0.123076
NM_026228	Slc39a8	7.53656	8.04438	6.3475	8.25347	12.9613	13.1014	15.3641	11.6375	0.819587	0.00434126	0.637264
NM_019671	Net1	5.53014	5.96387	5.54265	7.58391	9.89612	8.31752	12.8914	11.7521	0.0870132	0.00435776	0.38581
NM_013560	Hspb1	52.7851	42.5993	36.7104	45.4633	89.2927	90.6504	182.7	104.111	0.433075	0.00435803	0.145592
NR_027929	1110020A21Rik	1.04963	1.1074	0.712218	0.926544	2.13942	2.02183	2.13318	1.42328	0.13298	0.00436789	0.686706
NM_027587	Micalcl	0.415447	0.357145	0.219255	0.349267	1.62302	1.22391	0.662213	1.26325	0.149946	0.00436909	0.824291
NM_011155	Ppp5c	37.1688	39.8297	42.4967	44.0721	34.306	32.9913	37.1851	38.3978	0.00736909	0.00439344	0.977268
NM_011825	Grem2	4.53145	2.9522	3.3741	6.45272	1.10345	0.727007	1.36151	0.870031	0.425529	0.00442971	0.926381
NM_028902	Hsf2bp	0.0159954	0.0150007	0.0578858	0.0645473	0.130412	0.101495	0.0917866	0.0473227	0.086002	0.00444223	0.00582948
NM_001031664	Nudt10	0.258431	0.24236	0.467618	0.521432	0.53281	0.53281	0.988638	1.784	0.00618142	0.00444689	0.481967
NR_038043	Gm10033	1.06945	1.62015	1.41413	0.912924	2.68288	2.38627	3.93389	3.40739	0.519959	0.00445571	0.176993
NM_001038703	Gpr146	225.199	222.872	277.022	271.497	156.445	116.454	161.599	122.242	0.298839	0.00446121	0.471038
NM_008875	Pld1	0.859117	0.879977	1.02533	1.21094	2.21063	1.71216	2.30761	1.61636	0.362968	0.00446364	0.337685
NM_030258	Gpr146	484.049	479.046	594.906	583.563	336.267	250.309	347.344	262.749	0.299565	0.00446567	0.472137
NM_013493	Cnbp	100.939	101.288	90.0702	102.595	117.187	118.1	132.023	150.671	0.231574	0.00450803	0.0669088
NM_001199248	Kat5	5.86701	6.30312	7.99565	7.82942	7.39842	7.53977	8.32791	8.88025	0.00128807	0.00451049	0.071495
NM_001039394	Rab43	321.839	364.316	301.492	341.724	231.472	175.067	188.866	211.476	0.701486	0.00451155	0.758656
NM_011065	Per1	15.4618	14.8082	18.1471	12.4599	6.21384	3.75543	2.69134	5.02614	0.563601	0.00453864	0.580505
NM_001159367	Per1	13.8118	13.2279	16.2105	11.1302	5.55073	3.35467	2.40414	4.48978	0.563601	0.00453864	0.580505
NM_008773	P2ry2	41.6792	60.1345	48.6147	39.3308	32.9358	29.8758	15.2087	19.0971	0.0384321	0.00454194	0.124989
NM_001033286	Slc30a10	13.1488	10.7898	4.43917	6.99832	26.3575	35.4282	22.1918	14.1827	0.0234619	0.00454617	0.586865
NM_001081057	Tecpr2	0.950933	0.976733	0.96503	1.35526	1.65624	1.72397	1.71787	1.81107	0.284916	0.00458398	0.50097
NM_010720	Lipg	7.46325	7.4306	14.7993	7.29718	3.95932	2.91921	2.39554	2.57098	0.964144	0.00458644	0.169037
NM_133717	Rab43	660.789	747.664	618.187	701.343	476.529	360.002	383.625	432.551	0.666157	0.00460503	0.796118
NM_172338	Dnajc16	8.75776	9.99228	8.76979	9.75281	8.13081	7.96215	6.53661	6.04824	0.0512327	0.00461124	0.0661597
NM_001164056	Pld1	0.589459	0.604136	0.712335	0.83254	1.51472	1.16788	1.58655	1.10864	0.343806	0.00461622	0.334229
NM_144845	Ugt3a2	60.3611	54.8792	40.9148	44.3609	50.4944	51.2572	27.8814	31.3077	0.000591024	0.00461734	0.0470226
NM_001205052	Jdp2	1.37444	1.45009	2.1243	1.84879	0.758735	0.830586	2.02651	2.14611	0.000141634	0.0046183	0.00239854
NM_027130	Afg3l2	51.0511	43.0468	60.3363	64.2292	39.2437	34.1128	41.3687	41.3992	0.0238727	0.00462188	0.234362
NM_001163288	Susd1	5.33112	3.81667	6.73957	6.86689	2.6438	1.76903	3.23216	2.793	0.0527279	0.00462746	0.777466
NM_010198	Fgf11	0.387227	0.311269	0.100095	0.0558073	0.789273	1.2536	0.793582	0.381873	0.0162866	0.00463173	0.151416
NM_008958	Ptch2	0.434074	0.572674	0.792093	1.36569	0.194947	0.266761	0.168872	0.268453	0.182924	0.0046348	0.124352
NM_001167905	Cyp2c44	231.84	183.706	169.211	155.369	135.753	143.473	114.492	101.999	0.0235346	0.00464398	0.922011
NM_001081295	Arhgef26	10.1859	14.9718	12.8776	17.7714	6.06566	4.2726	6.55812	5.92201	0.261725	0.00464427	0.998324
NM_001163336	Atp2a3	0.623728	0.651162	0.979545	1.09227	0.287848	0.309363	0.664056	0.92846	0.00131466	0.00465105	0.0559617
NM_007395	Acvr1b	3.99857	3.77922	3.58935	4.94787	2.37183	2.6901	2.25567	1.83301	0.539401	0.00465584	0.216782
NM_013806	Abcc2	38.8803	25.4309	28.3363	39.2641	16.4737	12.1581	11.7461	13.1562	0.832403	0.00466662	0.579087
NM_001163516	Pex5l	0.0210573	0.0229533	0.0229533	0.0229533	0.0229533	0.0190877	0.0604167	0.0830647	0.00260952	0.00466717	0.00339179
NM_001135149	Slc39a8	10.9367	11.669	9.18097	12.1186	19.0029	19.0798	22.2911	16.9031	0.81601	0.00468618	0.681275
NM_197985	Adipor2	76.1404	73.1558	85.5691	80.2669	67.111	74.4811	57.314	51.504	0.130777	0.00469194	0.0116748
NM_011303	Dhrs3	154.342	197.549	217.472	148.194	332.127	356.748	341.273	336.961	0.958558	0.00470167	0.862407
NM_021304	Abhd1	9.31016	10.175	11.7393	12.8685	6.94814	8.30642	7.50189	8.31391	0.0881167	0.00470171	0.183743
NR_027805	A430093F15Rik	0.14219	0.14219	0.337093	0.438534	0.14219	0.14219	0.178171	0.18372	0.000734455	0.004705	0.004705
NM_028762	Rbm19	8.33407	8.75434	11.4733	11.4035	6.83832	7.83709	7.86076	6.71422	0.0567009	0.0047496	0.0489341
NM_019428	Rpp30	0.779376	0.776881	0.81599	0.801103	0.819268	0.910866	0.993846	1.04414	0.0264905	0.00477667	0.0993396
NM_001100116	1700047I17Rik2	16.0465	14.0489	22.8933	21.6789	19.8416	21.1572	26.4005	25.3416	0.00151636	0.00480329	0.117886
NM_028527_1	Fam177a	16.0289	14.0335	22.8682	21.6551	19.8198	21.134	26.3716	25.3138	0.00151636	0.00480329	0.117886
NM_172288	Nup133	5.44614	5.33682	6.73137	7.46807	3.173	4.30578	4.16509	3.73826	0.11722	0.00481618	0.287988
NM_001199247	Kat5	3.70927	3.9834	5.06028	4.94615	4.66271	4.7624	5.28208	5.65431	0.00134635	0.00483546	0.0894966
NM_009808	Casp12	0.506268	0.373046	0.621618	0.839081	0.810788	0.75393	1.34881	1.39082	0.00798661	0.00486803	0.820481
NM_001164734	Mpp6	7.33868	6.87445	6.8522	9.01305	9.45586	11.493	14.5271	13.87	0.0768265	0.00487126	0.296275
NM_001135150	Slc39a8	15.3357	16.3561	12.9225	17.0387	26.6105	26.7577	31.3948	23.6246	0.83462	0.00493358	0.692132
NM_133224	Atp13a1	8.32796	8.97072	9.72256	11.138	7.08416	7.82478	7.1658	7.23135	0.174613	0.0049336	0.0759975
NM_173397	Fitm2	106.16	129.161	108.521	143.301	81.2703	77.7067	46.7131	61.4389	0.20574	0.00494887	0.105715
NR_045065	4930556M19Rik	2.63667	2.64035	3.76014	3.06574	5.10098	5.99537	3.37648	3.74607	0.248206	0.00495729	0.0077681
NM_008568	Mcm7	2.71155	3.65019	7.28721	8.24696	6.00614	6.48492	9.77029	10.1042	0.00119562	0.00496085	0.0584324
NM_028922	Ppapdc2	22.7834	24.8693	27.4836	24.6177	32.3549	36.7905	33.1013	30.6945	0.930443	0.00497342	0.176747
NM_019400	Rabep1	7.70831	6.48428	5.3969	6.85815	11.6061	12.4999	16.8003	11.5172	0.980786	0.00497401	0.291916
NM_001081466	Gtf2ird1	8.49015	9.27242	12.2511	14.5826	15.0189	13.5167	16.1498	18.534	0.00984146	0.00497879	0.174002
NR_015601	C030044B11Rik	2.71019	3.36715	2.34719	2.45373	3.75355	4.36744	4.63013	3.95197	0.323808	0.00502648	0.141274
NM_001047159	Net1	6.18298	6.65602	6.11915	8.49258	10.8868	9.25556	14.1586	12.882	0.0982225	0.00502941	0.402464
NM_001164733	Mpp6	5.41726	5.06875	5.05833	6.66087	6.96282	8.488	10.7181	10.238	0.0774691	0.00503531	0.300441
NM_019785	Actr10	41.9694	39.7076	39.0742	42.501	35.5582	36.6018	33.0645	34.4082	0.285602	0.00505388	0.307283
NM_007812	Cyp2a5	159.583	144.184	327.675	333.786	39.3791	32.2834	26.2268	86.4796	0.153035	0.00506292	0.464781
NR_029658	Mir106b	5.61614	8.19296	18.066	16.3679	15.263	15.8381	25.0656	22.154	0.00281011	0.00509397	0.0665695
NM_001145887	Tiam1	0.443715	0.565927	0.481729	0.572978	0.198971	0.160885	0.424363	0.297555	0.0452653	0.00509471	0.0664969
NM_001199271	Slc19a1	4.86092	4.77138	7.18307	7.87893	3.23657	2.14437	2.9753	3.89889	0.0486458	0.00510132	0.492495
NM_011297	Rps24	109.729	103.046	113.81	131.174	128.3	123.792	174.534	201.685	0.00754208	0.00510394	0.0737577
NM_007950	Ereg	0.19988	0.0937252	0.271255	0.201647	0.305557	0.362368	0.955812	0.985582	0.0180994	0.00512605	0.267805
NM_026772	Cdc42ep2	21.7356	22.5073	33.3891	34.2622	24.2282	29.1433	50.6699	47.5591	0.000485752	0.00512691	0.131742
NM_207635	Rps24	243.829	228.824	253.72	292.589	285.948	274.448	389.042	448.617	0.00728323	0.00513643	0.0754584
NM_011890	Sgcb	2.37169	2.1686	3.64774	3.17028	3.38391	3.27852	5.16028	4.2685	0.00417524	0.0051379	0.650344
NM_207634	Rps24	87.0556	81.7983	89.8962	103.568	101.398	98.4413	137.877	159.813	0.0079854	0.00513898	0.0722593
NM_172503	Zswim4	5.62069	6.01482	4.40997	5.95273	9.45992	9.13286	7.78451	9.13097	0.267603	0.00514129	0.876172
NM_013854	Abcf1	18.6331	19.129	21.8956	21.0685	16.0268	17.4747	16.6264	14.6819	0.489402	0.00520152	0.0671841
NM_177259	Dab1	0.0105979	0.00927112	0.008944	0.0105979	0.0151126	0.0179224	0.0189094	0.0146238	0.969763	0.00520453	0.887694
NM_033614	Pde6c	0.0745568	0.0480703	0.126475	0.0752161	0.0142469	0.0295676	0.0133697	0.0183815	0.697753	0.00520924	0.221595
NM_008920	Prg2	0.00741219	0.00741219	0.00741219	0.00741219	0.0123224	0.00741219	0.0231274	0.0238477	0.0242039	0.00523273	0.0242039
NM_001035244	Trpm3	0.00915064	0.00915064	0.00915064	0.00915064	0.0152125	0.00915064	0.0285517	0.029441	0.0242039	0.00523273	0.0242039
NR_028577	D030025P21Rik	0.0244997	0.0244997	0.0943495	0.0701382	0.0244997	0.0315102	0.0244997	0.0244997	0.00524434	0.00524434	0.00241882
NM_010361	Gstt2	186.546	169.939	281.046	251.808	79.2492	83.8182	122.537	193.305	0.0125495	0.00525682	0.38565
NM_007459	Ap2a2	15.534	16.1989	21.5177	25.3176	22.889	26.6136	27.6827	29.0027	0.0104171	0.00526033	0.097583
NR_030715	3930402G23Rik	0.289092	0.271115	1.11413	0.583296	1.32581	1.83436	3.04132	1.56802	0.0470801	0.00526101	0.216503
NM_001081462	Gtf2ird1	10.3594	11.305	14.9249	17.9726	18.5079	16.4759	19.9653	22.7078	0.010349	0.00528377	0.183185
NM_011978	Slc27a2	1170.01	951.864	829.141	886.571	787.886	664.164	496.245	571.365	0.0294715	0.00529615	0.55901
NM_013495	Cpt1a	169.575	152.797	188.384	191.23	103.492	62.9909	94.0795	93.039	0.286221	0.00531032	0.948529
NM_010744	Tmed1	55.3763	53.309	63.4664	67.9077	38.5878	45.1415	53.2418	51.3302	0.0097666	0.00533378	0.707825
NM_001081463	Gtf2ird1	8.21566	8.94902	11.7842	14.1957	14.6005	13.0673	15.7269	17.9906	0.0106512	0.00533392	0.186772
NM_029342	Nhej1	3.05657	3.76892	3.68714	3.54043	4.78796	4.66909	4.81797	4.63311	0.601878	0.00535604	0.593477
NM_020331	Gtf2ird1	9.04597	9.88238	13.1119	15.6563	16.095	14.39	17.2505	19.7987	0.010151	0.00535936	0.17132
NM_007478	Arf3	24.6829	27.5894	26.2329	29.7106	20.0571	19.6876	21.7767	19.0682	0.435853	0.00538407	0.712751
NM_001166064	Syde2	5.96147	6.7555	4.94404	5.01182	3.54407	3.65886	3.86037	2.7558	0.131312	0.0054029	0.470244
NM_001039532	Zfp784	1.45643	1.41139	2.28396	1.95908	1.97907	2.02431	2.46081	2.77684	0.00274817	0.00540459	0.287808
NM_175638	Wnk4	3.23326	2.8833	2.11556	3.18904	2.33896	2.3813	1.06296	1.01066	0.0101435	0.00540599	0.0369632
NM_001013026	Ttf2	0.681499	0.692381	1.2565	1.33338	0.762942	0.786233	0.85916	0.773907	0.000392558	0.00540959	0.0007378
NM_001081464	Gtf2ird1	6.18171	6.74105	8.9224	10.655	10.9395	9.83436	11.705	13.5157	0.0104842	0.00543538	0.174723
NM_009667	Ampd3	0.122669	0.118875	0.151675	0.17738	0.0541737	0.0741299	0.109497	0.120973	0.00783187	0.00546035	0.187398
NM_019939	Mpp6	5.99673	5.66343	5.61643	7.44148	7.70391	9.48078	11.9618	11.4112	0.0802279	0.00549155	0.307324
NM_175324	Acad11	135.345	127.56	114.617	125.161	110.246	102.087	85.3993	96.6202	0.0512065	0.00550966	0.525033
NM_001159729	Rab23	7.02567	7.17186	11.0251	9.09496	5.76611	5.41042	7.31388	7.29642	0.00385506	0.00551364	0.498951
NM_144875	Rab7l1	12.6548	11.6958	14.2146	15.727	16.4482	15.7381	21.2823	18.2675	0.0159914	0.00551931	0.979121
NM_001164528	Ildr2	2.15906	2.3801	2.9734	3.15901	1.64214	1.36542	1.7855	2.22824	0.0192401	0.00553897	0.928347
NM_026272	Narf	14.0375	15.7585	16.7923	18.1164	8.42471	8.68092	11.0385	7.19858	0.422894	0.00554724	0.628429
NM_001010937	Gjb6	0.151838	0.0916176	0.274743	0.30636	0.0916176	0.0916176	0.0916176	0.0916176	0.025276	0.005549	0.025276
NM_008128	Gjb6	0.376244	0.227023	0.680796	0.759143	0.227023	0.227023	0.227023	0.227023	0.025276	0.005549	0.025276
NM_001080780	Ret	0.00434448	0.00262142	0.00786112	0.00876579	0.00262142	0.00262142	0.00262142	0.00262142	0.025276	0.005549	0.025276
NM_001081076	Gucy2g	0.0324781	0.0272736	0.0881514	0.0655306	0.0272736	0.0272736	0.0272736	0.0320291	0.00584693	0.00556823	0.010711
NM_021604	Agrn	5.90355	5.83355	5.39702	7.17185	4.04776	4.34272	3.82071	3.97781	0.927477	0.00557122	0.425389
NM_011863	Papss1	15.9372	16.8532	19.767	23.2823	24.3391	26.1065	27.3182	24.1116	0.0627373	0.00557375	0.088811
NM_001001180	Zfp941	2.03771	2.33567	1.43389	1.82732	1.15373	0.820939	1.08269	1.11641	0.467938	0.00561803	0.129031
NM_009906	Tpp1	24.7182	21.6639	23.1687	25.6225	19.4642	21.1479	16.81	16.8143	0.215333	0.00562342	0.0611922
NM_001013779	Aim2	0.176218	0.206575	0.338786	0.288886	0.336731	0.219636	0.947994	0.80374	0.00287758	0.00565529	0.0580639
NM_001206335	Itfg3	45.819	48.2275	63.3905	61.0101	44.8685	46.8474	46.624	49.9286	0.00303372	0.00567064	0.0113655
NM_001081465	Gtf2ird1	9.19514	10.034	13.2361	15.8902	16.2693	14.6507	17.4118	20.1511	0.0110745	0.00571525	0.181648
NM_018795	Abcc6	11.1745	10.5002	10.705	9.22715	8.39392	8.72555	7.04875	5.84924	0.0402093	0.00572655	0.182028
NR_015543	2810055G20Rik	0.0393913	0.0554126	0.0980053	0.0894141	0.0903264	0.0981936	0.150693	0.126252	0.00596436	0.00573032	0.195681
NM_001178060	Txnrd3	3.26051	3.68232	2.52308	2.57549	3.15323	2.74173	1.76483	1.83348	0.00110529	0.00573712	0.124715
NM_001178059	Txnrd3	2.34127	2.64416	1.81175	1.84938	2.26423	1.96875	1.26727	1.31657	0.00110529	0.00573712	0.124715
NM_001171034	Tmbim6	348.815	328.878	361.312	330.567	290.83	290.907	285.328	300.242	0.67815	0.00573795	0.825365
NM_001167898	Frem3	0.196502	0.147426	0.0522888	0.0522888	0.0522888	0.0356245	0.0522888	0.0387572	0.0157755	0.00575101	0.0123985
NM_029602	Znrd1as	2.79447	3.36946	2.74068	2.89025	3.32659	3.32068	4.96338	4.46954	0.0765375	0.00575452	0.0169894
NM_177214	Snrnp200	9.17096	9.97089	10.1666	11.3176	7.65291	8.07156	8.0693	6.98179	0.539818	0.00576856	0.192661
NM_001099674	1810022K09Rik	20.938	19.5834	17.0691	17.8473	19.7411	18.1675	25.379	25.5622	0.0631605	0.00580414	0.00154322
NM_010297	Glra4	0.0799682	0.0799682	0.0799682	0.0799682	0.2023	0.159942	0.16875	0.108754	0.318588	0.00580593	0.318588
NM_001170866	Ncald	5.57883	5.85074	5.6443	6.23334	9.90392	11.5278	15.2033	9.5836	0.556877	0.00582073	0.751653
NM_134094	Ncald	5.43235	5.69712	5.49611	6.06968	9.64389	11.2251	14.8042	9.33198	0.556877	0.00582073	0.751653
NM_024448	Rab12	21.5603	20.8062	21.619	23.6442	25.3729	25.592	24.7679	26.3208	0.304338	0.00582587	0.329893
NM_001243075	Cep57l1	0.87572	1.14694	1.06549	1.03579	1.26178	1.62868	2.25266	1.98035	0.0920762	0.00584498	0.159137
NM_001127367	Dnajb6	26.3763	22.8034	21.112	22.9078	18.9025	16.6191	17.4743	16.7421	0.249865	0.00585747	0.532196
NM_001172424	Dhrs3	93.9985	122.657	137.507	90.9296	206.336	222.426	214.029	211.057	0.902051	0.00586019	0.855046
NM_198101	Gmip	0.839873	0.767955	0.883331	1.10149	0.390525	0.423481	1.00405	0.973207	0.000991749	0.00587914	0.00574787
NM_001256104	Slc10a3	32.2408	29.4556	36.6966	43.0181	23.7424	27.1511	26.0602	26.4617	0.0644811	0.00589082	0.124479
NM_001171036	Tmbim6	310.8	293.078	322.319	294.617	259.358	259.374	254.322	267.71	0.675364	0.00590838	0.815775
NM_001081680	Zfp72	0.480462	0.450585	0.217343	0.242356	0.489657	0.435522	1.14877	0.71073	0.896153	0.0059131	0.00568442
NM_008014	Ppm1g	118.344	111.487	135.383	139.619	96.7171	108.137	106.411	97.7551	0.0849865	0.00593991	0.0787218
NR_045344	4933440J02Rik	0.0545514	0.0682122	0.0493541	0.0550338	0.0185318	0.016483	0.0173907	0.0349446	0.644972	0.00596671	0.252217
NM_021398	Slc43a3	3.84157	3.85834	4.41656	4.34941	3.12865	2.78656	4.09117	3.78846	0.00396347	0.00597467	0.0867256
NM_021552	Nsa2	92.2789	81.935	109.572	115.07	100.987	98.223	138.631	144.433	0.000915974	0.00597564	0.237891
NM_001110850	Crem	4.70819	5.60418	4.04898	5.37618	8.67383	9.63773	17.6155	10.5618	0.382036	0.00597818	0.184303
NM_172429	Smndc1	19.5493	21.2252	23.4438	26.0094	25.5394	26.1648	28.9861	27.754	0.0157097	0.00598085	0.231607
NM_025566	Tnfaip8l1	34.659	31.5582	35.0057	44.8829	56.1302	65.1191	48.2143	52.5747	0.990945	0.00598672	0.0828199
NM_011847	Dnajb6	109.477	94.6064	87.874	95.148	78.6475	69.0078	72.6588	69.5263	0.25642	0.00599215	0.545871
NM_026609	Leprotl1	38.8137	41.0818	50.4719	43.8155	49.9862	59.1667	62.5446	64.985	0.048889	0.00600164	0.970287
NM_001111314	Ngef	14.4975	17.5746	12.3416	9.95749	8.66689	8.63306	7.91245	5.89148	0.0434633	0.00600173	0.568491
NM_146165	Aimp2	40.0247	45.852	56.4854	53.7978	38.1038	43.3416	34.9554	34.3897	0.390759	0.0060093	0.0133426
NM_007655	Cd79a	0.475204	0.732145	0.844504	0.873203	0.311334	0.353834	0.422015	0.468634	0.0450091	0.00602659	0.738564
NM_001035228	St3gal5	199.98	223.549	286.774	211.605	130.403	102.645	94.2213	132.238	0.679702	0.00608971	0.513165
NM_009997	Cyp2a4	133.808	120.167	389.037	323.098	32.3952	26.8651	25.244	90.4281	0.0819878	0.00609999	0.450536
NM_001163337	Atp2a3	0.633934	0.684251	1.02804	1.12221	0.292558	0.314425	0.697801	1.00263	0.00148465	0.0061109	0.0534157
NM_016745	Atp2a3	0.348941	0.376637	0.56587	0.617707	0.161035	0.173071	0.384096	0.551886	0.00148465	0.0061109	0.0534157
NM_001168477	Ttc23	48.6853	43.969	58.0362	47.5496	32.5928	32.592	32.2489	38.3975	0.224593	0.00611881	0.740751
NM_181390	Mustn1	6.17323	8.49105	9.68081	11.9021	12.4429	9.69941	23.8784	23.2693	0.007046	0.00612507	0.179524
NM_146226	Apeh	27.3286	27.9843	29.8555	25.4176	22.1223	21.5586	21.2704	22.6046	0.998542	0.00613431	0.932315
NM_011375	St3gal5	167.202	186.753	239.699	177.011	109.091	85.8489	78.73	110.769	0.67855	0.00615535	0.513233
NM_173748	Nudcd3	71.164	69.6623	85.7803	82.3128	55.5446	44.3368	64.8731	59.1548	0.0324103	0.00616439	0.735188
NM_025675	Atpbd4	2.1025	2.39937	1.65009	2.09554	3.66588	3.51317	3.41594	2.69796	0.12151	0.00618234	0.911399
NM_015735	Ddb1	68.98	68.6002	73.9641	83.713	53.3623	62.3564	51.1154	55.4299	0.64142	0.00618652	0.116241
NM_026850	Pdcl3	15.1889	17.7861	18.8856	20.7241	21.9928	20.5395	26.0365	25.4151	0.0187778	0.00618829	0.957904
NM_011048	Pcsk6	22.473	20.3495	32.497	32.62	15.7257	16.031	14.0171	19.9238	0.0614985	0.00619942	0.113778
NM_001037812	Als2cr4	3.35979	3.91142	7.23237	6.89588	2.55822	3.11554	2.80698	3.77035	0.0141678	0.00620677	0.0540975
NM_001024837	Adarb1	9.7334	8.69062	12.1251	12.1085	4.30068	5.17076	6.1248	3.40873	0.478084	0.00624878	0.380945
NR_004429	Adarb1	16.8122	15.0111	20.9434	20.9147	7.42844	8.93131	10.5792	5.88781	0.478084	0.00624878	0.380945
NM_001163753	Rab37	0.444628	0.347482	0.368744	0.41118	0.0755227	0.0335866	0.248054	0.32886	0.0184847	0.00625974	0.0178374
NM_177282	Mical2	1.54333	1.31609	1.02639	1.14822	2.59391	2.71781	2.34261	1.56195	0.056719	0.00626272	0.817431
NM_009752	Glb1	11.1855	10.9552	12.2213	12.2855	9.42303	9.34203	9.08008	10.5194	0.12844	0.00626506	0.460284
NR_021486	Adarb1	16.0538	14.3011	19.9986	19.9712	7.09333	8.5284	10.1019	5.6222	0.476435	0.00627945	0.379635
NM_130895	Adarb1	11.7846	10.498	14.6803	14.6603	5.20699	6.26043	7.41553	4.12708	0.476435	0.00627945	0.379635
NM_001081122	Cep63	5.8797	5.55665	5.5249	5.35913	6.87138	6.56442	7.49044	6.5372	0.922332	0.00630111	0.315004
NM_026969	Sec31a	75.6902	68.6697	66.5429	75.6484	54.5987	64.651	47.0716	46.1046	0.0913803	0.00633316	0.124495
NM_001081468	Gtf2ird1	8.64772	9.44145	12.391	14.7429	15.0394	13.4937	16.1708	18.8949	0.0110983	0.0063362	0.21884
NM_008769	Otc	617.398	632.308	459.263	486.678	679.687	697.644	603.275	551.233	0.00127407	0.00633728	0.146835
NM_175030	Tctex1d4	0.926606	0.868986	1.39721	0.9348	0.524632	0.46663	0.49233	0.304598	0.992523	0.00633933	0.20291
NM_177464	D19Ertd386e	4.90763	4.33172	4.83183	5.24226	6.9139	7.39251	9.97387	7.1885	0.23314	0.00634175	0.67869
NM_029857	Tmco4	17.2579	18.4269	23.0974	21.4028	12.3509	9.49084	17.32	15.1765	0.0159883	0.00636551	0.304521
NM_025379	Cox7b	230.199	273.657	199.622	200.082	248.826	266.959	325.85	365.197	0.591684	0.00637095	0.00898345
NM_178746	Slc38a9	1.11077	1.03676	0.981131	1.025	0.949616	1.07368	0.709897	0.648943	0.005743	0.00639531	0.0188307
NM_001039657	Mtl5	1.04161	1.2821	2.82712	2.10165	0.597119	0.472092	1.49428	1.73342	0.0012452	0.00639679	0.187265
NM_013498	Crem	2.38918	2.84861	2.1181	2.78578	4.40484	4.86467	8.93323	5.32797	0.349338	0.0063972	0.203089
NM_021334	Itgax	0.174247	0.127541	1.36499	1.60782	0.108282	0.0886055	0.613752	0.758604	4.99749e-05	0.00640458	0.195378
NM_008838	Pigf	1.16334	1.29088	1.43012	1.53199	1.1313	1.19942	0.96822	1.05968	0.583205	0.00641713	0.0162537
NM_031196	Slc19a1	2.44125	2.44106	3.59822	3.99599	1.66414	1.06981	1.48436	1.97702	0.0619122	0.00647437	0.517161
NM_145406	Slc10a3	27.042	24.4492	30.6186	35.1224	19.4731	22.7512	21.5263	22.1968	0.0731168	0.00648455	0.152161
NM_145501	Pi4k2a	14.4795	14.8193	14.4108	14.8822	18.4036	20.5736	19.1584	16.6192	0.400682	0.00648707	0.403246
NR_036616	Srsf9	42.2498	41.6351	48.2964	50.2686	47.1591	47.3557	49.8996	51.9168	0.00128315	0.00650235	0.0408255
NM_019649	Clptm1	17.0229	15.8072	18.412	18.6516	12.9078	14.6059	12.7725	14.4123	0.307891	0.00653391	0.228398
NM_009364	Tfpi2	8.73427	9.76203	5.8454	8.36892	16.8273	19.8113	22.5616	14.1002	0.388693	0.00656307	0.460329
NM_027242	Ppp1r35	8.89626	9.23061	8.04867	8.11562	7.74832	7.89256	10.4392	10.4532	0.00113989	0.00656504	4.34148e-05
NM_027382	Hdac8	1.2783	1.58104	2.43036	2.52315	2.32232	2.60296	2.78175	3.21552	0.00612869	0.00656554	0.0647078
NM_028287	Zufsp	0.489268	0.458843	0.590204	0.507305	0.969559	0.665255	1.23481	0.97841	0.124601	0.00656966	0.511867
NM_021411	Rab37	0.335316	0.251572	0.242695	0.293177	0.0455644	0.0202635	0.192415	0.264544	0.014832	0.00660173	0.0111138
NM_177545	Vangl1	7.54165	6.16804	11.7818	11.5895	5.36231	5.92209	7.88369	7.91304	0.00146384	0.00660191	0.148661
NM_027413	Lrrc28	35.2416	29.3452	33.6427	34.3512	13.2288	16.3137	11.3348	19.7271	0.824876	0.00663813	0.908884
NM_008321	Id3	77.601	41.3665	59.1707	53.559	116.499	102.903	163.233	151.942	0.335462	0.00665387	0.320437
NM_008101	Gcgr	87.8944	84.1647	99.4707	92.0249	73.8092	70.2421	70.8929	80.2832	0.129523	0.0066726	0.497975
NM_028894	Lonrf3	0.480797	0.225449	0.571931	0.467084	0.943699	1.00078	2.01813	1.37855	0.0858239	0.00669891	0.848185
NR_037227	Mir3067	14.9618	9.82196	18.1386	18.4148	8.53892	7.59489	8.87172	7.37746	0.155029	0.00670087	0.162213
NM_172758	Slc38a7	5.34082	4.61948	6.22525	6.8425	4.05166	4.20764	4.96165	4.59919	0.0122063	0.00672378	0.25728
NM_010402	Hand2	12.8241	9.52602	10.913	10.7599	7.37583	6.56038	6.80026	5.25905	0.451547	0.0067241	0.556748
NM_207232	Ptpdc1	0.548242	0.621264	1.07469	0.967907	1.02434	1.09746	1.04866	0.923631	0.0113246	0.00672656	0.00437054
NM_029884	Hgsnat	21.2838	19.4948	21.86	22.0727	17.4989	14.7446	14.2594	16.2913	0.854092	0.00675297	0.336093
NM_001163504	Nr1h4	83.3313	90.009	77.7631	79.9867	76.965	68.2022	58.9636	63.9116	0.0359356	0.00678061	0.436209
NR_015545	4930481A15Rik	13.2826	12.2058	13.5495	11.3316	16.8074	15.0301	19.9502	17.9342	0.306789	0.00679181	0.183909
NM_026251	Patl2	0.00446801	0.00501382	0.00446801	0.00446801	0.00446801	0.00484621	0.0153393	0.0105447	0.00907818	0.0067928	0.00604824
NM_010484	Slc6a4	0.223935	0.393769	0.177275	0.169437	0.285276	0.405979	0.0267711	0.0276049	0.000781757	0.00679537	0.00398969
NM_001171035	Tmbim6	700.177	660.786	729.223	664.003	585.755	585.048	574.713	606.311	0.638401	0.00680232	0.825417
NM_138672	Stab1	8.04554	8.06604	9.99877	10.3206	5.74853	6.29036	9.13876	7.78947	0.00358648	0.00680585	0.315295
NM_009108	Nr1h4	56.0622	60.7355	52.7784	53.916	51.411	46.3674	39.8586	43.9205	0.0409769	0.00683037	0.475008
NM_011145	Ppard	15.1872	17.3105	17.193	20.5073	56.8315	83.5884	102.195	39.8625	0.899614	0.00683081	0.689596
NM_001163700	Nr1h4	52.7546	57.1205	49.5726	50.7241	48.3234	43.6408	37.5193	41.3682	0.0407625	0.00683959	0.485637
NM_001199349	Cd99l2	27.9528	29.0758	25.6051	26.5584	24.5491	26.6288	22.6763	21.8639	0.0119683	0.00684613	0.39872
NM_001033273	5031439G07Rik	18.9425	19.6102	27.6591	30.5037	16.5699	13.8663	21.068	21.9888	0.0019458	0.00684613	0.60187
NM_026485	Trabd	97.7621	94.3525	95.4898	97.3179	85.2002	78.7532	78.9204	68.4077	0.279666	0.00686291	0.251986
NM_011394	Slc20a2	51.0575	59.1459	61.6834	56.1302	43.1249	47.1679	43.0341	39.1961	0.827683	0.00686539	0.210494
NM_001081317	Anubl1	8.40195	8.36387	6.32417	5.90558	13.4056	13.8275	19.1667	11.3081	0.422522	0.00689164	0.213153
NM_010167	Eya4	0.0164902	0.0197821	0.0197821	0.0197821	0.0197821	0.0298956	0.0630842	0.0487868	0.0243047	0.00690103	0.0475539
NM_007670	Cdkn2b	0.150942	0.283111	0.409683	0.456829	0.615321	0.41047	1.29923	1.19084	0.0124152	0.00692836	0.68201
NM_016797	Stx7	8.22363	7.96543	8.64258	10.7056	11.8942	11.4075	13.6644	12.0215	0.103136	0.00694443	0.57796
NM_080436	Rdh1	64.1543	58.833	52.058	47.528	46.8137	46.1624	42.3401	36.0956	0.0194986	0.00695408	0.728244
NM_022026	Aqp9	470.661	358.886	407.203	440.307	321.869	296.677	261.885	268.971	0.45345	0.00697358	0.284762
NM_001110856	Crem	2.88015	3.46702	2.55389	3.42603	5.33021	5.89692	10.8948	6.472	0.346599	0.00698815	0.212369
NM_011076	Abcb1a	1.53691	1.15043	2.59599	3.99005	0.632276	0.645452	1.01813	1.52957	0.00922394	0.00699527	0.551041
NM_001170868	Ncald	9.3035	10.1791	9.64461	10.6568	16.3951	19.2384	25.0249	15.8649	0.567507	0.00700495	0.782213
NM_026669	Tmbim6	353.492	333.638	368.525	335.254	295.969	295.671	290.297	306.303	0.638844	0.00702009	0.816599
NM_153566	Yrdc	35.6114	30.9005	25.6357	31.6892	22.1254	22.843	21.046	22.1682	0.217528	0.0070754	0.442196
NM_138956	Rassf3	262.439	222.218	243.935	236.765	204.081	177.683	176.458	165.457	0.376488	0.00707892	0.41489
NM_054071	Fgfrl1	20.6366	16.849	28.956	25.5137	11.2862	8.18734	9.57719	14.7164	0.115758	0.00708682	0.602531
NM_207217	Itfg3	46.6508	48.6328	64.7577	61.9159	45.7747	47.7935	47.9645	51.4652	0.0025631	0.00712165	0.0120211
NM_153782	Fam20a	27.2663	24.4353	34.1627	32.8913	35.8777	42.1553	38.8155	36.5306	0.0920429	0.00714438	0.0474843
NM_001195617	Dcdc2a	0.119694	0.280628	0.324871	0.543387	0.853892	1.08498	1.03026	1.41647	0.119959	0.00715879	0.323944
NR_038063	Rplp2-ps1	5.68547	6.56237	8.30921	8.16241	10.2514	11.1002	11.0841	16.1737	0.063183	0.00717089	0.746005
NM_183423	Pla2g12a	61.5718	63.8073	84.4487	77.149	48.137	43.3248	75.2886	77.6336	0.00046808	0.00717148	0.0231589
NM_001113352	Synj2	2.82852	3.73288	4.70121	7.6051	1.48697	1.89106	1.62799	2.33503	0.0969425	0.00718076	0.262363
NM_001015681	E130308A19Rik	5.38624	6.00695	5.20233	5.36044	4.07989	4.09068	4.38558	3.51725	0.411002	0.00719136	0.792194
NM_172736	Leng8	2.56407	2.94336	4.3987	4.56567	4.05535	4.08963	4.38187	4.72561	0.00176188	0.00721192	0.00947815
NM_019867	Ngef	20.8157	25.818	18.4018	14.723	12.782	12.6039	11.6025	8.51553	0.0552914	0.00722342	0.677838
NM_001110853	Crem	4.67852	5.86034	4.43998	5.77609	9.13598	10.4985	19.1495	11.0345	0.338486	0.00723509	0.267555
NM_173751	Ilvbl	3.15117	2.89537	3.01315	2.65175	2.19259	2.38264	2.30171	2.01979	0.316313	0.00725835	0.944875
NM_080795	Lnx2	3.61323	4.26706	3.11489	3.26471	9.24934	6.8152	9.855	5.87881	0.467771	0.00727782	0.623369
NM_021884	Tsg101	46.1876	47.121	44.2048	43.9999	42.835	46.084	37.705	38.3913	0.00563843	0.00730748	0.0643892
NM_183195	Marveld1	233.313	228.49	263.537	259.293	139.94	183.617	156.465	115.275	0.80925	0.00731879	0.215525
NM_177740	Rgma	1.4725	1.72616	1.33221	1.29983	1.50067	1.33476	0.880172	0.907587	0.00293633	0.00735512	0.056409
NM_175507	Tmem20	105.887	117.692	99.8534	132.257	78.0323	79.7315	73.2277	77.5344	0.918262	0.00737479	0.651139
NM_001177750	Gm10767	0.368014	0.417031	0.180349	0.201104	0.484447	0.36139	0.439954	0.408292	0.0147552	0.00738201	0.0130846
NM_009721	Atp1b1	70.7905	69.6873	76.0298	77.294	40.8337	45.7354	59.2402	41.8979	0.27674	0.00738264	0.779294
NR_027939	4930481A15Rik	10.2158	8.22397	9.16068	8.1172	12.8068	11.227	15.909	13.6407	0.417221	0.00738634	0.171077
NM_145076	Trim24	2.52912	3.23521	4.35209	3.90888	2.44349	2.17793	2.44785	2.46423	0.0427006	0.00739215	0.106572
NM_009272	Srm	63.7851	63.79	69.3614	76.0975	31.334	43.904	41.4282	28.363	0.852038	0.0074048	0.463171
NM_028976	Gorasp1	31.1139	38.1086	46.8368	47.4239	26.7428	31.6356	29.1833	27.5045	0.100404	0.00740656	0.0655232
NM_019795	Dnajc7	10.2655	9.45643	10.7626	11.3065	11.567	11.3285	12.4823	12.0983	0.023243	0.00740722	0.459637
NM_138302	Tymp	49.0403	69.7042	64.2036	59.4215	92.3065	94.4251	94.4102	106.043	0.548006	0.0074101	0.943146
NM_026242	Mrfap1	365.822	361.266	422.59	429.924	385.431	427.693	502.085	495.731	0.00240648	0.00744102	0.430099
NM_138681	Bcas3	8.66935	10.91	10.6864	9.67907	8.26743	7.82815	5.57368	6.37366	0.152338	0.00744858	0.0756863
NM_029606	Ccdc46	0.0557695	0.0557695	0.0485348	0.0557695	0.0364483	0.0405234	0.179572	0.141078	0.000817683	0.00745168	0.00056052
NM_001003973	Senp7	0.284933	0.289483	0.343715	0.311407	0.701765	0.430469	0.613139	0.585404	0.436193	0.00745701	0.868885
NM_027250	2010305A19Rik	13.7195	13.7756	15.9431	14.3299	10.7706	10.6345	10.6638	12.6931	0.156435	0.0074727	0.917192
NM_015821	Fbxl8	1.29107	1.26459	1.66124	1.89584	0.93566	0.88423	1.53659	1.28736	0.0026128	0.00748202	0.401362
NM_026701	Pbld1	21.0676	20.3724	21.9163	18.5486	17.0134	15.3993	15.9245	15.317	0.565396	0.00750828	0.935903
NM_001033328	BC023829	14.7767	13.0593	18.0157	14.3532	8.73339	9.11229	9.29892	11.7284	0.157597	0.00751464	0.951907
NM_008063	Slc37a4	58.2084	56.891	70.6424	51.5543	30.7036	42.1747	15.868	24.8439	0.159272	0.00753966	0.112595
NM_001115085	Tssc4	29.2261	32.0211	42.7857	37.6905	41.3524	43.0394	47.4902	43.8393	0.0176421	0.00754962	0.0978293
NR_027964	Gm10416	0.441506	0.441506	0.441506	0.441506	0.441506	0.441506	1.29923	2.23282	0.00756254	0.00756254	0.00756254
NM_203280	Sphk2	81.4158	85.6408	108.369	82.2707	61.9234	62.4372	54.4841	62.4284	0.724791	0.00756763	0.296255
NM_029801	1700021C14Rik	11.8203	12.1792	10.483	9.4143	9.27259	9.02285	9.81726	9.43283	0.0858064	0.00757244	0.0169856
NM_021534	Pxmp4	108.065	142.836	171.472	163.158	291.994	264.819	194.337	272.257	0.658121	0.00757361	0.0969517
NM_009318	Tapbp	92.1828	95.6083	164.062	164.667	75.6849	63.998	137.987	120.858	0.000407363	0.00757647	0.620515
NM_001025313	Tapbp	96.1269	99.699	171.127	171.713	78.9231	66.7362	143.94	126.079	0.000406388	0.00758299	0.619093
NR_030479	Mir697	6.34149	5.94715	8.70488	7.9418	7.13141	7.92873	10.4567	9.91984	0.00174022	0.00762085	0.996396
NM_028427	Tmem192	15.058	13.9909	25.9432	23.4431	12.599	11.5852	18.935	20.3039	0.00025785	0.00764356	0.610235
NM_026643	Cep57l1	1.05095	1.35722	1.3405	1.21667	1.4749	1.82721	2.57046	2.20877	0.0811882	0.00765516	0.182212
NM_172681	D930015E06Rik	7.21924	7.34817	8.02909	9.34275	4.06765	4.8934	3.77322	5.55044	0.431168	0.00767256	0.55072
NM_001033449	Als2cr4	1.87177	2.22066	4.14179	3.95865	1.47091	1.77846	1.59602	2.17949	0.0150039	0.0076727	0.0551188
NM_021542	Kcnk5	33.6839	52.6015	42.8358	35.4708	31.7442	28.9208	15.9988	15.8626	0.0432422	0.00768394	0.0832555
NM_145606	Chmp1a	217.734	248.458	251.505	255.528	186.116	175.856	208.491	225.425	0.0313469	0.00768738	0.312714
NM_133673	Tor1b	175.083	185.861	227.67	280.452	164.812	168.744	144.074	158.729	0.115591	0.00770982	0.0218994
NM_028597	Thoc3	68.6534	72.0562	73.2144	68.2086	61.8752	60.7051	55.841	61.5349	0.576161	0.00771852	0.493859
NR_033635	9130019P16Rik	9.4039	8.34835	9.29516	9.14944	6.37786	7.3412	6.75332	7.45871	0.506344	0.00772652	0.975294
NM_001110271	Abhd14a	7.77742	7.97983	11.112	9.01147	10.6337	12.5294	13.8822	13.0616	0.0455336	0.00775224	0.5684
NM_008999	Rab23	5.99184	6.2657	9.4987	7.75663	4.97166	4.66234	6.44049	6.27504	0.00491696	0.00776281	0.617347
NM_001163061	Zfp949	8.03705	6.40668	9.21035	9.59461	11.1942	9.34947	13.5795	15.3235	0.0178508	0.00776757	0.666128
NM_001033189	C77080	117.527	116.916	145.998	186.787	86.1462	63.1006	99.7773	87.9961	0.0489508	0.00777128	0.646801
NM_021462	Mknk2	63.6417	80.4317	107.668	78.4195	45.1506	41.4719	57.2138	52.7066	0.0764279	0.00777732	0.956406
NM_001159496	Ppm1b	18.4921	16.7129	15.4879	16.546	23.5853	21.9397	24.8494	20.4063	0.439677	0.0077789	0.528152
NM_001040399	Larp1b	28.1084	26.642	27.3657	27.6376	31.0558	30.2077	33.8274	30.847	0.352352	0.0077865	0.432232
NM_025366	Chchd1	94.1434	91.3821	84.089	82.6754	88.1023	94.2156	103.992	109.892	0.317076	0.00782019	0.00466442
NM_001081469	Gtf2ird1	8.4434	9.09641	11.9116	15.2074	14.6981	13.7362	15.907	17.7353	0.0139859	0.00785484	0.140884
NM_177253	Cstf3	2.85574	2.72206	2.41424	3.25883	3.53063	3.90416	5.01464	4.57065	0.193225	0.00787985	0.210429
NM_007644	Scarb2	32.045	29.2728	30.1746	32.3512	27.5296	24.0888	23.4065	20.8047	0.272469	0.00789012	0.174651
NM_001110858	Crem	1.32838	1.69426	1.26912	1.6832	2.62096	3.03441	5.55947	3.18596	0.33642	0.00790158	0.281552
NM_015799	Trfr2	403.553	352.376	311.314	317.829	322.655	338.742	248.997	251.9	0.00326873	0.00790476	0.257484
NM_009746	Bcl7c	27.304	31.0886	39.6363	35.4552	36.8684	47.9416	59.2644	73.1832	0.0206521	0.00790663	0.356464
NM_199308	Mast3	11.1764	14.8855	15.0913	11.513	6.22693	6.69808	8.48358	5.99234	0.672867	0.00790986	0.785378
NM_001081467	Gtf2ird1	3.59201	3.86441	5.02797	6.48861	6.28544	5.84242	6.85774	7.55925	0.0147503	0.00793438	0.15568
NM_001001446	Cyp2c44	291.25	230.094	219.106	196.158	177.005	186.885	153.527	137.379	0.0361409	0.0079366	0.984737
NM_001164259	Fgfrl1	31.5477	25.6495	44.9379	39.0524	17.3489	12.5017	14.7514	22.8984	0.113567	0.0079385	0.611945
NM_024207	Derl1	41.9845	39.9637	43.212	45.5388	31.9973	37.7241	33.2113	33.8639	0.649326	0.00794643	0.271938
NM_001253804	Slc12a4	7.12962	7.23571	6.88255	7.811	5.50236	4.75514	5.08599	3.82219	0.499696	0.00796423	0.382489
NR_045594	Slc12a4	8.94726	9.08126	8.63789	9.80333	6.90234	5.96471	6.37986	4.79153	0.499478	0.00796586	0.38227
NM_001033773	Ube2u	0.176576	0.532272	0.445026	0.394447	1.37537	1.93215	1.39925	1.33089	0.828194	0.00799378	0.446356
NM_009195	Slc12a4	6.38405	6.47148	6.15552	6.99417	4.92696	4.25788	4.55413	3.42249	0.500123	0.00803506	0.382993
NM_172257	Sidt2	43.3963	40.3436	45.3261	51.8651	34.6587	30.7033	35.2033	29.2033	0.39026	0.00803665	0.290215
NM_172501	Nhlrc3	9.20475	12.3856	11.4313	15.4577	7.6329	7.981	6.4521	6.37116	0.921153	0.00806288	0.12254
NM_133903	Spon2	0.569391	1.16764	1.64159	2.5045	4.28638	4.82411	3.83368	7.90618	0.118002	0.0080649	0.264419
NM_178398	Wipi2	116.696	126.772	117.417	125.947	109.797	118.15	92.2753	84.5549	0.0319252	0.00806836	0.0320723
NM_144527	Ccdc21	10.89	7.60352	11.3863	10.7348	5.96592	4.38429	6.27576	5.73363	0.218188	0.00807998	0.891547
NM_178637	Kat5	8.15883	8.77065	11.0612	10.7617	10.1517	10.3319	11.4366	12.4173	0.00207315	0.00810232	0.145966
NM_025970	Zbtb8os	5.60944	5.38755	4.66683	5.14321	5.87771	6.45478	6.62329	6.19186	0.383934	0.00811974	0.119639
NM_001159375	Eif4a1	498.243	491.974	548.797	583.818	429.642	456.497	445.988	487.584	0.0411774	0.00812564	0.258188
NM_001172561	Sphk2	82.2999	86.557	110.305	83.1658	62.5223	62.5199	54.7001	63.3361	0.702527	0.00812829	0.310693
NR_033123_2	4933409K07Rik	92.5432	93.6438	122.349	129.349	100.572	106.549	149.609	167.101	0.0004529	0.00813806	0.148533
NM_001161807	Cys1	4.11614	2.195	5.58597	5.29245	1.80957	1.86556	1.92971	1.87043	0.118828	0.00815502	0.151737
NM_025878	Mrps18b	96.5845	105.225	105.696	103.451	87.0711	96.5848	81.5135	82.9377	0.350102	0.00815744	0.101079
NM_001166642	Bcas3	4.77538	6.01825	5.86827	5.28546	4.54742	4.33439	3.06272	3.52275	0.147723	0.00817645	0.0820027
NM_199477	Mettl7a2	72.2894	74.3964	81.8692	76.7397	66.673	59.7688	56.3275	63.5006	0.802087	0.00818273	0.210793
NM_007511	Atp7b	6.57119	5.36435	6.13557	6.21381	4.29984	4.99421	3.78126	2.95135	0.178736	0.00819726	0.107006
NM_001081470	Gtf2ird1	7.62284	8.18991	10.6864	13.6782	13.1691	12.4109	14.2269	15.9691	0.0148826	0.00820126	0.144482
NM_001039106	Ddhd1	2.80184	2.57194	3.71642	4.89867	4.40418	4.62754	5.69992	5.13985	0.0143069	0.00821035	0.144084
NM_011454	Serpinb6b	1.86522	1.74923	1.91252	3.44981	3.04146	3.26879	6.71925	6.13145	0.0245513	0.00821077	0.301097
NM_019965	Dnajb12	35.1286	36.65	38.1139	39.4933	32.115	32.025	33.5004	36.03	0.0258588	0.00822653	0.96892
NM_001170867	Ncald	7.38525	8.19813	7.77251	8.51492	12.9795	15.4383	19.748	12.4111	0.602776	0.0082329	0.837862
NM_001252475	Tjap1	2.83938	3.0594	3.33405	3.41301	3.20156	3.3222	3.79406	3.99167	0.00341407	0.00823401	0.452518
NM_001244936	Gtf2ird1	4.96526	5.32689	6.90436	8.93659	8.62413	8.08223	9.39579	10.422	0.0156447	0.00824262	0.159679
NM_001039053	Pkib	0.749099	0.702517	1.09479	1.62771	0.82216	1.04466	3.47192	3.18228	0.00136733	0.00825336	0.0485503
NM_178791	E130203B14Rik	2.4258	1.77731	2.94911	3.90031	3.78559	3.43578	5.43751	6.13018	0.0125184	0.00825435	0.932476
NM_144958	Eif4a1	291.18	287.497	320.764	341.223	251.382	267.443	260.874	284.851	0.0418602	0.00825839	0.249275
NM_020285	Tssc4	42.1235	46.0881	61.6848	54.3458	59.4409	61.5585	68.306	62.7111	0.017628	0.00826018	0.0979182
NM_019699	Fads2	166.826	134.008	158.94	128.779	85.3224	88.6429	98.9202	72.1095	0.75547	0.00829018	0.949469
NR_037603	Kat5	11.3668	12.3961	15.677	15.0906	14.4144	14.6332	16.1827	17.344	0.00245086	0.00831218	0.120826
NM_001033352	Klhl21	81.2485	93.4888	75.8015	89.9892	64.8332	51.1885	57.8654	53.3031	0.617333	0.00832718	0.92314
NM_020043	Igdcc4	0.0613356	0.0862823	0.0693649	0.0773475	0.0312547	0.0138996	0.0293303	0.0302438	0.457885	0.00833766	0.473813
NM_175286	Tprn	7.80548	8.13344	10.5143	11.0243	11.7555	10.1414	11.6123	12.4872	0.0105821	0.00834802	0.0823902
NM_001110857	Crem	6.55779	8.31549	6.43439	8.43279	12.8488	14.6936	27.0747	15.4847	0.307228	0.00835683	0.301978
NM_138686	Cys1	7.83125	4.13561	10.5933	10.2016	3.48689	3.51491	3.63578	3.52408	0.122818	0.00835762	0.144166
NM_011851	Nt5e	0.286895	0.251117	0.224953	0.321591	0.370354	0.335188	0.890217	0.622442	0.0479446	0.00836319	0.0487086
NM_009025	Rasa3	4.38042	4.7486	8.74564	9.13791	3.46546	3.64765	7.24265	5.88672	0.000385327	0.00836549	0.605175
NR_040337	Gm16982	29.4725	33.8734	38.3515	46.9403	51.1259	55.9325	46.7785	47.8645	0.258821	0.00837943	0.0335263
NM_016791	Nfatc1	3.28591	3.21724	4.73038	4.29486	2.67482	2.4915	3.99248	3.54619	0.00116137	0.00839272	0.586835
NR_039584	Mir5123	9.19897	11.3228	12.4838	8.12027	4.6875	4.16926	4.39888	2.26795	0.44427	0.0084105	0.477848
NM_013469	Anxa11	20.0086	20.6408	21.2749	17.3489	15.4546	16.2183	14.3016	14.934	0.27635	0.0084121	0.836359
NM_133835	Ubac1	32.3436	37.6821	44.3058	41.0798	29.0324	29.6942	33.6297	31.6102	0.0288092	0.00841731	0.353814
NM_001254731	Sgsm1	0.273555	0.216037	0.338674	0.334074	0.513561	0.535089	0.853722	0.496951	0.141094	0.00846703	0.734654
NM_020493	Srf	28.4274	27.2085	30.182	30.3657	26.2446	25.9199	38.0625	36.6096	0.000123836	0.00849361	0.000812527
NM_029132	Cep57l1	1.54986	2.03488	1.98465	1.756	2.18703	2.72333	3.78548	3.29201	0.101662	0.00849414	0.18213
NM_008149	Gpam	44.818	29.4349	51.6763	50.2503	19.1082	22.7726	25.8885	17.8895	0.276402	0.0084981	0.354206
NM_001166643	Bcas3	4.06771	5.14186	5.00911	4.51079	3.87686	3.71162	2.61927	3.01391	0.151684	0.00852435	0.083776
NM_009544	Zfp105	0.90833	0.709872	1.09572	1.06909	2.00571	1.37228	2.60614	1.79154	0.128192	0.0085307	0.912816
NM_138309	Cd99l2	29.3573	30.2374	26.9045	28.1137	25.6865	28.0482	23.8927	22.9798	0.0170779	0.00853576	0.366857
NR_040346	1810019D21Rik	11.1326	15.1337	13.3985	11.5402	20.6096	21.1085	21.0988	17.8278	0.577051	0.00854033	0.883369
NM_009674	Anxa7	62.91	55.1621	66.9392	87.924	40.5374	36.8363	40.2745	50.8864	0.0988018	0.00856179	0.619885
NM_145394	Slc44a3	3.56995	3.67486	4.15419	3.90467	2.40101	2.99632	1.62091	2.32335	0.367086	0.0085643	0.11516
NM_001113353	Synj2	2.60552	3.45534	4.27842	7.05196	1.35694	1.75835	1.48196	2.18464	0.110006	0.0085685	0.288706
NM_010734	Lst1	3.52505	3.67317	7.99833	8.04384	3.27888	3.75325	11.7728	11.4774	9.89712e-06	0.00857049	0.00525837
NM_028456	Rwdd3	4.97998	4.55354	6.75827	4.52161	11.9269	7.89979	11.9069	10.6817	0.369688	0.00858037	0.997827
NM_144872	Eml3	5.43043	6.2303	6.96438	7.41756	7.81656	7.45986	8.09379	8.83358	0.0256166	0.00859486	0.291792
NM_138667	Tab2	31.057	32.1524	25.1359	36.0975	63.255	44.0088	66.6517	60.3328	0.630582	0.00861454	0.425635
NM_023041	Pex19	172.796	185.59	180.376	191.531	128.633	136.744	111.288	144.533	0.960408	0.00862764	0.595053
NM_001142744	Atat1	3.84804	5.20757	3.45939	3.26782	7.57033	8.0359	4.09948	4.70753	0.00738474	0.0086457	0.168331
NM_146054	Fermt2	5.84022	5.49714	4.50563	5.75599	8.485	7.95757	7.91572	6.74655	0.216397	0.00865827	0.948216
NM_001159901	Hopx	326.602	369.663	327.382	393.214	350.318	282.071	177.486	191.707	0.0348342	0.00865914	0.0239594
NM_009089	Polr2a	13.1539	12.951	16.2719	19.3509	9.99528	9.92174	13.1982	10.566	0.0277586	0.00865966	0.387954
NM_020011	Sphk2	90.2182	94.3705	119.56	90.7201	69.4316	68.8879	60.7162	70.1742	0.708526	0.0086701	0.319522
NM_146126	Sord	930.525	805.022	870.586	783.925	667.548	639.915	558.336	657.884	0.377852	0.0086823	0.825967
NM_023872	Kcnq5	0.0100857	0.0100857	0.0216581	0.0241505	0.0100857	0.0100857	0.0171711	0.0177059	1.74535e-05	0.00868292	0.00868292
NM_001160139	Kcnq5	0.0111455	0.0111455	0.0239339	0.0266882	0.0111455	0.0111455	0.0189754	0.0195664	1.74535e-05	0.00868292	0.00868292
NM_001243074	Cep57l1	0.72877	0.963556	0.929558	0.843689	1.03493	1.27789	1.77103	1.53165	0.101408	0.00869989	0.195083
NM_177152	Lrig3	1.01606	0.850421	1.00328	1.14078	0.823953	0.831894	0.715752	0.700335	0.892246	0.00871757	0.0546149
NM_175606	Hopx	159.139	180.239	159.593	192.038	171.915	139.149	86.2846	93.3181	0.0321556	0.00873451	0.0219286
NM_028061	Cyb561d1	14.1963	17.1174	15.3843	16.5252	11.6062	11.8786	12.8312	11.3847	0.683056	0.0087713	0.959361
NM_133688	Lyrm5	44.2391	46.3848	37.6194	27.1038	65.2097	67.036	70.3648	53.4577	0.120165	0.00877377	0.271892
NM_001167829	Fam45a	6.66082	5.66747	5.60718	7.07574	7.8897	9.3166	10.7156	9.74435	0.306108	0.00877538	0.427883
NM_029554	0610040J01Rik	82.589	75.0959	75.9387	75.893	55.9909	66.9706	58.7251	51.7012	0.300523	0.00878842	0.596038
NM_001110794	Anxa7	72.1706	63.2682	76.6741	100.686	46.5354	42.2371	46.1125	58.468	0.101234	0.00879069	0.625924
NM_032396	Kremen1	12.7229	14.9798	12.5866	14.4749	12.0374	12.3592	9.21133	8.83375	0.0423925	0.00879369	0.0645746
NM_175244	Hectd3	32.6831	41.3906	33.799	30.9528	24.2165	28.9392	21.7409	21.1491	0.0937604	0.00880621	0.623802
NM_025479	2810021B07Rik	36.9263	32.6512	36.749	39.6476	37.9017	39.4495	48.9376	52.0225	0.0112113	0.00881703	0.10174
NM_001167907	Gm4952	23.1012	28.3106	16.9246	23.9299	42.2454	46.1867	32.3044	41.2453	0.146468	0.00882092	0.848062
NM_144916	Tmem150a	101.293	125.594	102.62	95.1747	140.421	143.516	162.85	140.047	0.635028	0.00882789	0.229824
NM_007405	Adcy6	7.72631	7.49836	7.13847	10.3692	5.02276	4.98743	5.41885	4.74487	0.532677	0.00884114	0.610995
NM_008813	Enpp1	5.85915	3.82208	3.86941	4.03416	2.46278	2.38174	2.79722	2.38313	0.638726	0.00885033	0.347268
NM_001080381	Fam65b	0.691224	0.928561	0.980307	0.791571	0.609255	0.677372	0.446674	0.442163	0.223037	0.0088619	0.0711671
NM_001127191	Snx16	2.57996	2.15069	1.94513	2.45818	2.62933	2.85834	3.90678	4.45251	0.108076	0.00886767	0.0418672
NM_001004455	Cys1	10.7893	5.61021	14.6904	13.6868	4.57251	4.74482	4.90397	4.95137	0.117072	0.00886965	0.174069
NM_001013762	Gm4952	18.6441	22.8798	13.6778	19.2957	34.0932	37.2993	26.0424	33.3565	0.146741	0.00887214	0.846376
NM_008223	Serpind1	1370.15	1331.07	1320.15	1293.78	1145.24	1286.4	1052.52	953.747	0.0453739	0.00888843	0.111775
NM_017367	Ccni	100.775	96.1251	95.4908	112.791	127.183	113.74	140.139	137.742	0.128986	0.00889018	0.427327
NM_021489	F12	661.261	681.057	674.132	640.341	653.479	667.572	576.189	565.321	0.00707179	0.00889338	0.0191953
NM_145367	Txndc5	162.181	145.886	163.07	188.328	120.169	130.526	135.515	126.124	0.173492	0.00892789	0.450867
NM_025653	3110001I22Rik	14.5481	15.2117	15.734	19.4003	13.6336	13.7937	11.5147	11.0488	0.767206	0.00895778	0.0310373
NM_001193305	Mical2	0.691372	0.604994	0.383672	0.469312	1.08703	1.16255	0.946354	0.626052	0.0296295	0.00896129	0.868467
NM_007999	Fen1	10.9149	12.7748	32.2321	32.2416	9.25501	10.6855	23.2161	21.442	9.06248e-05	0.00899422	0.159511
NM_001081320	Cyb561d1	12.7239	15.397	13.7397	14.7688	10.3181	10.9137	11.3839	10.3892	0.733299	0.00899548	0.954806
NM_001042719	Ddhd1	2.47228	2.29083	3.2348	4.38213	3.88478	4.08921	5.05861	4.69164	0.0155281	0.00900526	0.188617
NM_026784	Pmvk	91.2732	52.0579	68.5839	66.1153	149.093	127.29	133.599	135.951	0.8843	0.00902793	0.996339
NM_026437	Fam45a	6.60107	5.65762	5.57666	7.05637	7.81892	9.27265	10.7031	9.67849	0.300174	0.00902815	0.426077
NM_028491	1700040L02Rik	3.6448	4.03964	4.62513	3.53377	1.92964	1.33013	1.8561	2.75416	0.265993	0.00905809	0.395083
NM_021280	Plcg1	6.86542	8.08787	5.17313	6.61582	5.3129	6.05167	3.50739	2.9322	0.0117219	0.00907107	0.150378
NM_011857	Odz3	1.2968	1.01273	1.13485	1.5937	0.663209	0.589887	0.897482	0.832427	0.0942098	0.00907305	0.501073
NM_001159525	Pex19	138.519	151.303	148.337	155.747	106.249	112.089	92.4597	118.908	0.952602	0.00907758	0.555754
NM_001008497	P2ry14	3.15427	3.12246	7.29291	8.83934	2.14309	2.065	7.20656	7.60384	2.70979e-05	0.00908006	0.0350001
NM_010577	Itga5	7.58806	6.60711	13.2711	16.3461	11.0286	12.6762	17.7647	17.1542	0.00147182	0.00908009	0.0762417
NM_027060	Btbd9	4.33058	4.58676	4.57958	4.71379	3.70691	3.63282	3.85106	3.1843	0.961338	0.00910175	0.43013
NM_022996	Ndfip1	199.195	204.743	169.066	194.825	171.345	165.23	150.999	154.235	0.0531028	0.00910323	0.908625
NM_021434	Gpr180	5.43367	5.8042	5.57611	6.32173	4.94277	5.39229	4.37573	4.33425	0.241371	0.00910635	0.0535502
NM_021335	Snrpb2	10.0365	8.3914	7.14112	9.54178	12.5864	12.7985	13.1455	13.8569	0.80927	0.0091144	0.386908
NM_001159900	Hopx	168.893	194.621	171.67	203.268	183.971	147.207	91.0086	99.575	0.0337846	0.00913022	0.0240413
NM_145391	Tapbpl	14.88	17.6597	24.1637	25.7989	14.9719	12.5447	16.403	15.5375	0.0109179	0.00914872	0.0985664
NM_001190161	Psrc1	0.336087	0.315188	1.90042	2.07674	0.0856296	0.114244	1.16518	1.98864	0.000123919	0.00915274	0.0400604
NM_175770	Taf7	9.3035	10.6336	7.89105	11.7322	14.5186	11.3322	26.1371	22.9372	0.0715242	0.00917464	0.0541304
NM_019647	Rpl21	570.653	588.294	615.204	607.738	619.456	675.637	813.121	977.983	0.022206	0.00917513	0.0609871
NM_001081454	Furin	141.879	177.99	170.029	174.747	120.637	132.261	120.118	105.7	0.823971	0.00917582	0.231456
NM_001042670	Gm9897	1.01577	1.07168	1.60823	1.40903	1.81161	1.95661	1.94293	1.50259	0.150704	0.00918016	0.0379801
NM_010517	Igfbp4	2609.38	2688.65	2698.56	2186.91	1769.07	1752	1982.12	1590.51	0.637162	0.00918035	0.568374
NM_015747	Slc20a1	28.2543	26.3304	35.1836	45.0231	17.7305	22.6672	23.7879	22.8175	0.0417992	0.0091887	0.271886
NM_001161737	Siva1	11.6813	13.5746	20.4475	18.3174	19.1513	16.5736	23.6795	25.9196	0.00384305	0.00927146	0.472363
NM_001167995	Trmt2b	14.5287	12.2295	13.9139	15.6581	11.5564	10.857	10.6415	10.0644	0.849214	0.00929527	0.182778
NM_001170982	Hnrnpc	78.9468	80.5682	85.766	93.1132	116.216	133.988	121.718	97.6986	0.88597	0.00930802	0.145133
NM_020587	Srsf4	18.8448	22.0823	18.9705	22.2821	15.689	16.0339	15.5933	15.4246	0.903911	0.00932547	0.803156
NM_176845	Ddhd1	7.1197	6.59554	9.32167	12.5843	11.2084	11.8056	14.6702	13.3005	0.0166255	0.00933571	0.184309
NM_026465	Prorsd1	16.1152	14.7256	14.7045	12.8533	18.8801	19.2899	17.3224	16.232	0.0505696	0.00934501	0.868196
NM_001110859	Crem	5.07866	6.72018	4.94098	6.63257	10.1035	11.5721	21.458	12.2467	0.336983	0.00934689	0.294597
NM_011046	Furin	194.063	243.743	232.061	238.525	164.862	180.876	164.265	144.445	0.810733	0.0093775	0.238974
NM_001195083	Phc2	35.1725	37.2446	39.0807	44.0872	43.7142	43.913	67.7597	55.09	0.018902	0.00937831	0.187603
NR_040323	4930500J02Rik	0.0124135	0.0124135	0.0187578	0.0124135	0.0124135	0.0124135	0.0396577	0.0408929	0.00260654	0.00938813	0.00938813
NM_026566	9430023L20Rik	93.035	125.587	114.269	105.945	166.789	194.988	147.217	167.789	0.553116	0.0093896	0.449038
NM_172928	Dclk3	39.6227	34.1952	38.2669	35.1911	25.7645	27.7637	22.2021	14.9827	0.150508	0.00940657	0.15553
NM_178440	Myo1g	0.42407	0.505186	1.07323	1.38753	0.251135	0.244149	0.909803	1.07943	0.000187871	0.0094086	0.0788718
NM_010559	Il6ra	10.384	13.9425	9.2626	9.42401	7.65014	4.42284	4.64648	3.96868	0.158058	0.00940861	0.882622
NM_134022	6330403K07Rik	0.148071	0.148071	0.562277	0.41799	0.148071	0.148071	0.148071	0.204299	0.00353468	0.00941717	0.00941717
NM_153057	Nomo1	11.7704	11.4261	10.859	13.1025	9.57805	10.069	8.79338	7.89478	0.291178	0.00942216	0.161058
NM_009794	Capn2	15.8889	16.8579	16.5943	19.5874	22.2498	25.8409	20.9499	22.6494	0.995439	0.00942364	0.189067
NM_013853	Abcf2	67.116	73.1566	80.4291	86.285	57.845	70.4128	54.244	53.4206	0.981596	0.00942639	0.0387002
NM_013809	Cyp2g1	1.53111	2.99588	2.87308	2.11674	0.250436	0.325555	0.343485	1.15576	0.266086	0.00944067	0.418568
NM_001145937	Odz3	1.30991	1.01838	1.16308	1.62116	0.679895	0.604728	0.917463	0.859599	0.0849237	0.00944771	0.52391
NM_001190443	Abcf2	56.8083	61.9265	68.087	73.0781	48.9911	59.6354	45.9081	45.2097	0.984281	0.00945601	0.0384301
NM_144863	Wdr36	5.77445	5.25726	5.3959	6.46335	4.3815	4.45109	4.35359	3.70982	0.856991	0.00948185	0.275468
NM_027980	2310003H01Rik	10.4529	12.3236	17.8782	15.9184	8.87741	9.79098	12.2344	12.0755	0.00413802	0.00948276	0.307493
NR_030417	Mir744	9.92057	10.7727	7.08584	6.32103	5.85339	6.62615	6.99108	6.179	0.0274851	0.00949505	0.0121468
NM_011084	Pik3c2g	0.634155	0.72688	0.573736	0.639762	1.19205	1.77561	0.862573	0.764362	0.0366597	0.00949777	0.106185
NM_001256181	BC107364	0.0599812	0.0599812	0.0599812	0.0599812	0.172677	0.307173	0.0599812	0.0599812	0.00950715	0.00950715	0.00950715
NM_001163628	Lyrm5	24.4677	25.577	20.8676	14.8314	35.7362	37.0123	38.6035	29.4574	0.12335	0.00954058	0.276481
NM_001164155	Tnfrsf19	2.6089	1.33751	2.50196	2.19331	0.620393	0.536038	1.18102	1.52655	0.0446845	0.00954237	0.17077
NM_010398	H2-T23	293.654	276.268	433.564	388.65	236.246	240.847	328.999	358.238	0.000669304	0.00955228	0.986593
NM_001142943	Zfp949	6.2807	5.19718	7.43715	7.54758	8.66003	6.86536	11.0419	12.2056	0.0126329	0.00955529	0.431734
NM_001170984	Hnrnpc	102.719	105.527	111.407	120.963	150.818	174.443	157.693	126.976	0.850371	0.00955675	0.148881
NM_001170983	Hnrnpc	53.785	55.2532	58.3072	63.3585	78.9589	91.3209	82.5315	66.4799	0.849544	0.00956442	0.148706
NM_010822	Mpg	11.2049	11.6757	11.3389	12.3507	9.13549	9.66784	9.72401	10.7226	0.187799	0.00956964	0.543234
NR_045571	Ubxn11	0.0355836	0.040045	0.0193161	0.0143593	0.0145058	0.0129021	0.020419	0.021055	0.0778652	0.00957374	0.00194184
NM_145158	Emilin2	5.77325	5.81319	5.38816	7.41832	3.34444	2.97469	5.3471	4.97426	0.0292067	0.00957564	0.0809331
NM_001170981	Hnrnpc	76.4367	78.5247	82.864	89.9114	112.198	129.63	117.255	94.3553	0.844729	0.00957927	0.149221
NM_145466	A2ld1	45.7451	57.5207	47.3923	46.2261	61.2715	69.3855	79.9906	68.9408	0.810911	0.00959366	0.214844
NM_031197	Slc2a2	270.001	186.895	278.157	262.296	94.669	112.785	68.4593	132.844	0.802779	0.00959901	0.534914
NM_016884	Hnrnpc	56.0106	57.551	60.7625	65.9625	82.2775	94.9604	85.9301	69.1279	0.84775	0.00960443	0.147644
NM_029522	Gpsm2	2.74525	2.17557	3.34367	3.04446	3.75973	4.24184	3.69352	3.79545	0.221744	0.00960955	0.0769622
NM_019740	Foxo3	2.57406	2.97178	2.70814	2.3214	1.78863	1.202	1.63187	1.28847	0.689385	0.00963737	0.749314
NM_133200	P2ry14	3.9361	4.15275	9.79299	11.6645	2.75785	2.67595	10.1169	10.432	1.64536e-05	0.00963778	0.0189242
NM_001170959	Pde6c	0.0996286	0.0685177	0.162246	0.0938089	0.013538	0.0361239	0.0127045	0.0262003	0.778814	0.00964577	0.440901
NM_133191	Eps8l2	6.26748	11.3012	7.50568	11.5233	22.3945	25.1402	21.1532	17.6467	0.794864	0.0096478	0.466683
NM_029394	Snx24	11.7399	10.0645	11.9625	14.5953	16.4361	16.6076	16.1613	19.1205	0.164467	0.00965055	0.428556
NM_011695	Vdac2	111.24	110.996	108.478	106.47	84.8227	94.2639	72.2849	87.8088	0.251292	0.00965305	0.50102
NM_001195130	Phc2	6.2117	6.53807	6.88297	7.76421	7.71735	7.68112	11.9576	9.68978	0.0188912	0.00966272	0.185467
NM_010094	Lefty1	3.53284	7.58819	3.50557	3.90899	1.50987	2.16936	1.52589	1.23626	0.236383	0.00966428	0.898571
NM_133201	Mfn2	39.6491	46.1105	41.4349	38.1619	33.7575	38.6694	27.7119	28.5751	0.0434585	0.00967642	0.184181
NM_019741	Slc2a5	8.30079	13.1876	18.0719	12.2363	7.18489	4.94753	3.4075	4.89667	0.950052	0.00968279	0.141459
NM_001113211	Tmem194	2.76722	3.05043	4.83146	5.48542	2.42436	2.55239	3.15726	2.34595	0.0178534	0.00969552	0.0475596
NM_007386	Aco1	54.8685	53.7661	55.5808	52.6016	49.8875	53.7006	45.7245	45.4057	0.0490986	0.00969967	0.0598148
NM_019777	Ikbke	3.28008	3.25033	5.75132	5.48195	2.71569	3.23113	4.00317	4.10496	0.000716184	0.00970588	0.0662858
NM_016928	Tlr5	3.08194	3.88914	3.52639	4.34372	2.07855	2.28012	0.715208	1.45262	0.178091	0.00973295	0.0866208
NR_045728	Gm16617	1.76012	1.76857	2.2749	1.52202	1.15316	0.797743	0.841678	0.991878	0.987667	0.00974396	0.738925
NM_001167861	Wipf3	2.06287	2.2932	3.86012	2.92371	0.964002	1.23141	1.03938	1.82595	0.121355	0.00975068	0.589067
NM_001178058	Txnrd3	4.29797	4.88081	3.19563	3.48455	4.10944	3.62678	2.42147	2.52771	0.00168061	0.00975657	0.274395
NM_153162	Txnrd3	3.85733	4.38042	2.868	3.1273	3.68813	3.25495	2.17321	2.26857	0.00168061	0.00975657	0.274395
NM_001033126	Cd27	0.758437	0.853529	2.19577	1.88736	0.25765	0.412498	0.822074	1.29645	0.00365925	0.00975799	0.546753
NM_011692	Vbp1	8.2002	6.38293	9.94137	11.9127	11.115	10.6295	23.5277	17.2249	0.00970663	0.00978567	0.399101
NM_018774	Phc2	4.79626	5.04827	5.31457	5.995	5.95883	5.93085	9.23289	7.47508	0.019142	0.00979319	0.187341
NM_172838	Slc16a12	37.919	23.8863	23.7685	38.7163	11.6371	9.96146	17.8452	15.5506	0.275011	0.00982857	0.289995
NM_053186	Cnnm3	1.45048	1.42172	2.54838	2.58675	2.36518	2.28183	2.81919	2.30714	0.00277066	0.00984996	0.00893899
NM_011983	Homer2	28.7931	19.4081	26.9067	25.99	11.2936	11.9553	20.0642	15.2016	0.0997162	0.00986938	0.291812
NM_025700	Pgm1	6.89537	6.20324	7.67805	8.68756	4.92866	4.94941	6.44543	7.23081	0.00539789	0.00989005	0.36571
NR_040305	Gm2061	4.94749	3.94068	1.22634	2.11957	7.25243	8.17079	5.70398	3.94337	0.0135574	0.00990821	0.213669
NM_001177878	Phka2	7.94163	8.3158	13.1191	11.0898	6.92906	6.54625	9.19082	8.01214	0.00510413	0.00992087	0.253308
NM_001113351	Synj2	1.63353	2.2441	2.49245	4.32037	0.944881	1.04052	0.903593	1.34971	0.162993	0.00993336	0.318615
NM_029692	Upp2	141.801	194.259	127.239	76.927	50.4711	42.8384	63.5892	33.9016	0.303804	0.00995609	0.306183
NM_001242419	4933426M11Rik	7.10536	8.72042	7.27588	7.85197	5.75891	4.96345	5.29507	4.01802	0.380304	0.00995925	0.605187
NM_010915	Klk1b4	5.25711	4.733	4.75625	4.17217	8.21516	6.67154	5.89932	7.25821	0.234589	0.0099794	0.954339
NM_011488	Stat5a	6.86191	8.8069	9.3351	8.86159	13.0929	11.3092	11.5289	11.356	0.552026	0.0100028	0.211796
NM_001013023	Mterf	2.12467	1.49441	3.8445	3.03657	4.33066	4.01238	4.23335	5.76208	0.0362345	0.0100162	0.143139
NM_176940	Nwd1	0.00291263	0.00291263	0.0149601	0.00834088	0.00291263	0.00291263	0.00291263	0.00291263	0.0100175	0.0100175	0.0100175
NM_001195097	3425401B19Rik	0.0141161	0.0141161	0.0725045	0.0404242	0.0141161	0.0141161	0.0141161	0.0141161	0.0100175	0.0100175	0.0100175
NM_198637	1700016K19Rik	0.0340761	0.0340761	0.175025	0.0975836	0.0340761	0.0340761	0.0340761	0.0340761	0.0100175	0.0100175	0.0100175
NM_178717	Rxfp3	0.182083	0.182083	0.935235	0.521432	0.182083	0.182083	0.182083	0.182083	0.0100175	0.0100175	0.0100175
NR_029568	Mir181a-2	0.183941	0.183941	0.944779	0.526752	0.183941	0.183941	0.183941	0.183941	0.0100175	0.0100175	0.0100175
NR_029904	Mir181b-2	0.183941	0.183941	0.944779	0.526752	0.183941	0.183941	0.183941	0.183941	0.0100175	0.0100175	0.0100175
NM_175427	Fam163b	0.0148486	0.0148486	0.0762671	0.042522	0.0148486	0.0148486	0.0148486	0.0148486	0.0100175	0.0100175	0.0100175
NM_001036293	Nrbf2	51.9524	60.1066	53.1438	58.7329	67.314	62.8301	73.7809	79.0397	0.18721	0.0100363	0.186236
NM_001164086	Homer2	34.4824	23.1672	32.1744	31.1164	13.5586	14.3014	23.9794	18.1663	0.101759	0.0100602	0.298675
NM_001164087	Homer2	14.783	9.96458	13.8146	13.3439	5.7984	6.17118	10.313	7.80486	0.101342	0.0100615	0.295925
NM_013786	Hsd17b6	22.4208	28.1407	32.7401	28.4713	13.0166	13.8851	23.4788	16.0439	0.0746674	0.0100771	0.504142
NM_001165951	Vangl1	2.50594	1.98423	3.82843	3.75431	1.80455	1.9451	2.55451	2.57488	0.00235754	0.0100948	0.153003
NM_010906	Nfix	38.2276	39.2114	34.9458	36.844	25.509	24.3389	28.318	19.6069	0.52084	0.0101011	0.91962
NM_008060	Ganab	87.8851	78.2734	64.1881	75.3042	63.6683	72.7261	48.0964	41.6237	0.0128538	0.0101216	0.156046
NR_038058	C030037D09Rik	0.720694	1.01382	1.08672	0.969422	1.83621	3.04865	1.4934	1.77682	0.587176	0.0101437	0.159944
NM_016799	Srrm1	13.8906	13.6035	15.9375	15.9013	12.1059	13.2842	12.4865	13.5166	0.0509064	0.0101635	0.118896
NM_011489	Stat5b	38.5701	41.4107	43.5789	44.0973	56.7515	50.4234	59.5947	50.0223	0.368866	0.0101889	0.553839
NM_178692	C130074G19Rik	442.811	443.575	522.441	476.839	644.668	563.733	727.789	597.131	0.17896	0.0101945	0.829412
NR_045533	Cacnb2	0.0274006	0.0274006	0.0274006	0.0274006	0.0332579	0.0591621	0.0624204	0.0643646	0.28353	0.0101967	0.28353
NM_023116	Cacnb2	0.0156006	0.0156006	0.0156006	0.0156006	0.0189355	0.0336841	0.0355393	0.0366462	0.28353	0.0101967	0.28353
NM_001252533	Cacnb2	0.0558702	0.0558702	0.0558702	0.0558702	0.0678133	0.120632	0.127276	0.13124	0.28353	0.0101967	0.28353
NM_028355	Tmem48	1.79595	1.72746	2.68724	3.94886	1.39229	1.41925	1.5855	1.71814	0.0172441	0.0102011	0.0832074
NM_008138	Gnai2	97.6318	90.3975	144.838	156.277	78.725	77.5453	133.43	140.691	7.00522e-05	0.0102062	0.209262
NM_001167860	Wipf3	1.43546	1.59039	2.67593	2.12845	0.639607	0.87755	0.715163	1.27735	0.118399	0.0102202	0.578138
NM_178785	Rasal3	0.78566	0.546661	1.8802	1.71305	0.413261	0.367573	1.09073	1.24967	0.000533398	0.0102327	0.687956
NM_026879	Chmp2b	22.9953	24.1093	24.7088	31.284	29.09	29.3387	39.6807	38.4239	0.0198323	0.0102454	0.365276
NM_145556	Tardbp	49.7227	46.2168	45.2072	54.5404	64.5171	74.8974	68.9393	60.9556	0.816267	0.0102535	0.493728
NM_001252572	Cttn	29.6334	34.344	35.6579	38.8694	26.5425	27.066	28.9878	25.5473	0.187139	0.0102682	0.261949
NM_001013792	Fam105b	18.6197	20.552	22.3821	21.4929	17.7145	17.4944	19.0581	18.1216	0.0468465	0.0102691	0.367504
NM_001163687	Naaa	0.829828	1.07979	1.55784	1.5069	0.676566	0.724001	1.05157	1.12524	0.00282598	0.010273	0.787899
NM_027348	Pmvk	65.2231	36.5323	48.8969	46.1027	104.826	89.2179	94.1315	96.6448	0.897436	0.0102946	0.96558
NM_001102613	Phldb3	9.70735	7.32925	7.81493	8.67278	12.7856	14.0939	11.5263	14.9276	0.827612	0.0102989	0.995742
NM_026979	C1qtnf2	5.23592	5.13353	6.02901	4.32182	7.27652	8.62941	8.87705	7.7453	0.888291	0.0103172	0.775176
NM_001003948	Pid1	309.626	242.14	230.998	298.142	395.37	440.876	493.62	406.012	0.902513	0.0103189	0.620585
NM_080448	Srgap3	0.187205	0.200644	0.169369	0.0899333	0.572361	0.59797	0.920776	0.35165	0.453462	0.0103418	0.503949
NM_022415	Ptges	2.08467	1.59958	5.48671	7.45647	3.6697	4.98188	8.51876	8.97099	0.00151845	0.0103455	0.102483
NM_172618	Btbd9	9.6212	10.257	10.3635	10.5986	8.39827	8.13464	8.66517	7.14805	0.967068	0.010385	0.376944
NM_001037941	Dnajb6	52.6179	44.832	38.3459	44.4088	37.8136	32.574	31.6865	28.9407	0.089783	0.0103941	0.917192
NR_028481	Snora31	315.976	304.509	356.913	332.805	350.26	379.508	450.474	552.755	0.0229776	0.0103977	0.148774
NM_001130477	Srrm1	8.92434	8.74089	10.2552	10.2307	7.78593	8.54614	8.02637	8.69492	0.0507471	0.0104231	0.116575
NM_033562	Derl2	136.566	131.793	149.027	137.131	105.245	122.061	93.8009	108.602	0.668237	0.0104302	0.189267
NM_027256	Ints4	12.1758	14.7226	13.2724	14.8425	11.7338	12.1227	9.32657	9.58927	0.175001	0.01044	0.0677042
NM_008928	Map2k3	45.1608	56.5168	58.7793	47.1473	32.1137	39.4426	32.1712	31.3114	0.716698	0.0104493	0.454974
NR_029531	Mir27b	3.3791	4.07439	4.25819	3.77423	3.32077	2.84424	2.65463	2.49929	0.514489	0.0104926	0.14156
NM_025972	Naaa	1.03372	1.3451	1.94061	1.90323	0.842803	0.913606	1.30994	1.40172	0.00289958	0.0105144	0.723638
NM_178682	4933426M11Rik	9.16824	11.2285	9.37707	10.0809	7.47905	6.41526	6.87433	5.21472	0.380225	0.0105592	0.618292
NM_023579	Ipo5	18.169	14.1622	28.5661	32.0824	11.9995	9.80145	20.5689	20.7728	0.00169235	0.010595	0.956568
NM_053180	Cdk20	6.91642	5.85491	8.14024	5.86611	10.9162	10.7081	15.0442	10.6839	0.390695	0.0106257	0.775074
NM_016714	Nup50	28.9428	30.0002	46.0123	47.8846	27.415	26.7691	36.0575	29.9425	0.00249915	0.0106335	0.0489576
NM_153799	Edc3	1.08138	0.945234	1.27331	1.27161	0.82831	0.921959	0.830008	0.955485	0.0886737	0.0106341	0.130293
NM_148673	Slu7	3.6504	3.48311	3.149	3.92534	4.75846	4.66845	6.07575	4.86967	0.459986	0.0106382	0.37603
NM_008794	Pcsk7	15.7488	17.8886	16.5244	17.1642	14.3698	14.4561	12.6014	14.0452	0.422072	0.0106471	0.386056
NM_001167877	Cyp2c50	1302.96	1029.26	554.834	541.963	768.764	677.03	397.02	468.448	0.00132665	0.0106587	0.213936
NM_175317	Eftud1	2.26386	2.16597	2.5378	2.76064	2.06636	2.2663	1.99016	1.84167	0.506992	0.0106697	0.0172555
NM_001081643	Xlr3b	0.461281	0.525296	1.84819	1.1634	0.40295	0.283734	0.456919	0.56863	0.00905172	0.0106766	0.0981519
NM_016875	Ybx2	0.0540977	0.0989429	0.159086	0.106437	0.0540977	0.0540977	0.0336341	0.0346817	0.765442	0.0106832	0.0462291
NM_001199677	Vps37d	0.395268	0.303291	0.292589	0.435015	0.805664	0.55373	0.756058	0.708733	0.710603	0.0107417	0.849638
NM_178658	Fam65b	0.457686	0.625442	0.674359	0.554079	0.399809	0.46229	0.31266	0.309503	0.391507	0.0107453	0.0826343
NM_144520	Sec14l2	549.405	578.877	550.69	482.651	671.415	697.576	615.629	587.527	0.0468469	0.0107456	0.635443
NM_001111288	Sco2	87.4185	129.773	130.042	110.133	179.682	179.722	182.084	203.92	0.447881	0.0107507	0.84332
NM_172783	Phka2	7.25006	7.4913	11.9186	10.0306	6.25049	5.81257	8.4408	7.35635	0.00483547	0.010759	0.341342
NM_026046	Zfp329	2.18906	2.82278	1.9805	3.31262	6.13511	6.69702	8.89774	4.85729	0.901553	0.0107658	0.991677
NM_009149	Glg1	3.31669	2.82768	2.6236	4.46434	2.11034	1.76851	1.41639	1.49112	0.584703	0.0107762	0.247231
NM_032002	Nrg4	12.6875	15.4385	21.0363	11.5303	6.19797	7.31864	7.69663	6.54039	0.66173	0.0107902	0.878683
NM_001167939	Mau2	6.48167	6.29247	6.80049	6.92832	5.51518	4.84979	6.30803	6.23637	0.0166286	0.0107931	0.145251
NM_025656	Sip1	3.56821	3.87674	3.454	3.75919	3.12789	3.21937	2.83984	3.12515	0.288462	0.0108088	0.705359
NR_027940	4930481A15Rik	9.11821	7.64578	8.73475	6.81796	11.4792	10.0156	15.184	12.8006	0.381867	0.0108571	0.142326
NM_177615	Slc26a10	2.83711	2.81906	3.48352	3.5096	0.894956	1.40833	0.581436	1.43225	0.992624	0.0108786	0.452601
NM_178367	Dhx33	9.48572	9.2363	8.86757	15.9069	5.08294	4.99312	5.99266	4.66951	0.418045	0.010905	0.583819
NM_001177879	Phka2	8.8341	9.19126	14.6454	12.2697	7.59407	7.10941	10.3562	9.03776	0.00470377	0.0109126	0.359644
NM_020491	Sssca1	55.5502	62.6136	56.5994	57.2789	45.5406	42.7296	50.2783	55.1278	0.159718	0.0109267	0.0612977
NM_013902	Fkbp3	19.4163	22.2188	17.6932	23.1237	25.7885	32.3411	51.1498	37.3279	0.188956	0.0109308	0.146645
NM_001082974	Neurl2	7.04073	8.09088	9.42032	9.60404	6.46802	5.2136	6.54398	7.04118	0.0442701	0.0109673	0.603889
NM_028312	Ccdc12	35.1242	43.8835	43.6548	43.2045	48.2239	44.4791	62.274	63.0053	0.0274243	0.0110086	0.165571
NM_174870	Slc26a1	233.746	230.476	275.483	262.929	139.604	190.405	168.203	124.486	0.901353	0.0110212	0.286476
NM_001166459	Brcc3	15.5071	15.0443	13.4342	16.7231	17.9417	17.3377	21.5577	21.2962	0.191697	0.0110398	0.129395
NM_175096	Stbd1	112.544	114.37	136.087	133.281	109.927	88.6498	95.8603	87.7195	0.450806	0.0110688	0.104338
NM_001113563	Stat5b	35.3005	37.6547	40.0208	40.3684	51.7015	46.1098	54.3634	45.2994	0.368991	0.0110723	0.509794
NM_172402	Slc25a32	10.1437	8.35022	8.41248	11.1999	5.57092	4.1377	6.79089	6.61339	0.165866	0.0110887	0.287348
NR_039581	Mir5121	783.283	856.389	792.787	807.086	913.099	844.707	1061.1	1231.46	0.0659374	0.0110972	0.0397034
NM_198936	Slu7	3.40458	3.21172	2.94075	3.67133	4.37815	4.35582	5.63407	4.52735	0.429826	0.0111023	0.392514
NM_001253819	Tmem184b	20.5288	17.7492	27.8939	29.0637	12.0163	13.5241	21.4581	15.4283	0.0166794	0.0111411	0.828654
NM_024469	Bhlhe41	0.514678	0.30891	0.344575	0.436152	0.0629432	0.111969	0.0590677	0.0101512	0.262931	0.0111418	0.281573
NM_009028	Rasl2-9-ps	0.566031	0.637	1.07542	0.799451	0.922981	0.820939	1.46163	1.33969	0.00660332	0.0111532	0.829901
NM_001163850	Tbc1d24	8.34997	6.30701	7.83354	11.5775	4.23392	3.1879	5.58612	4.80685	0.100285	0.0111702	0.815278
NM_010775	Mbl1	322.553	300.447	271.385	292.229	376.995	384.018	309.858	292.125	0.00499977	0.0111823	0.0877939
NM_025437	Eif1ax	9.53273	8.86785	9.29222	11.5404	11.1411	11.5121	13.9254	14.2834	0.0434758	0.0111879	0.435645
NM_001177374	Ubr2	8.1079	6.42865	5.80865	6.58912	4.77162	4.77604	4.31097	3.10322	0.116692	0.0112054	0.623613
NR_001277	Snord33	293.421	322.453	297.41	303.254	342.332	317.664	399.627	464.211	0.0655709	0.0112123	0.0394457
NM_007544	Bid	31.8487	35.1765	32.3649	36.927	27.3818	22.7811	26.6342	23.5191	0.815781	0.0112411	0.837785
NM_001159593	Slc20a1	18.081	18.1436	19.63	26.1757	11.1483	15.0786	12.7964	11.9468	0.449795	0.0112564	0.267865
NM_001034964	Sorbs1	18.2274	17.4805	18.7771	23.9214	14.6125	12.8995	14.9641	13.2031	0.266564	0.0112634	0.382924
NM_011938	Grk6	10.9024	12.0089	12.8414	13.7744	8.46429	9.11346	11.0663	9.02734	0.0865495	0.0112637	0.872508
NM_001034963	Sorbs1	20.1648	19.621	20.7314	26.2531	16.3878	14.2147	16.5412	14.7573	0.289301	0.0112959	0.415124
NM_001039551	Cnnm3	3.81473	3.71002	6.56171	6.67543	6.14358	5.80589	7.29672	5.99132	0.00302487	0.011315	0.0111524
NM_001007589	Akirin2	29.2997	30.8302	32.0888	32.953	31.8605	34.2472	38.6808	36.5675	0.0181475	0.0113261	0.39856
NM_001033213	Ttc7b	2.3484	2.57865	1.96451	2.19456	2.34924	2.49245	1.49356	1.48965	0.00112472	0.0113379	0.015999
NM_021282	Cyp2e1	1922.49	1156.32	1366.07	1320.61	787.679	613.666	549.871	781.273	0.650001	0.0113606	0.898232
NM_144821	AI317395	165.698	130.554	100.077	97.6258	101.383	109	77.5804	66.194	0.00622756	0.0113745	0.927977
NM_011732	Ybx1	77.8684	82.7298	86.6586	86.1761	88.6659	85.679	101.121	113.342	0.0139262	0.0113761	0.120198
NM_008135	Slc6a9	15.9667	11.8291	13.5062	22.8879	7.57847	6.60072	4.96487	7.78997	0.774548	0.0113776	0.384233
NM_001040684	Hsd3b7	217.637	306.664	242.012	253.697	364.649	373.9	389.425	367.399	0.925011	0.0113871	0.727316
NM_001163847	Tbc1d24	6.16479	4.70354	5.7395	8.61366	3.11856	2.31374	4.09716	3.54764	0.104584	0.0113876	0.791368
NM_027181	Pin4	29.5113	30.1503	25.5339	25.749	29.5758	34.6483	35.8523	33.8227	0.474532	0.011463	0.0505317
NM_009287	Stim1	5.02155	4.69312	5.02655	5.27462	4.13979	4.15604	3.96732	3.16732	0.459158	0.0115021	0.146288
NM_001145886	Tiam1	0.14449	0.158867	0.166785	0.196032	0.0863216	0.0587127	0.147718	0.117924	0.030482	0.0115063	0.14296
NM_009384	Tiam1	0.332417	0.365495	0.38371	0.450996	0.198594	0.135076	0.339844	0.2713	0.030482	0.0115063	0.14296
NM_008512	Lrp1	71.0277	72.2211	57.5686	68.1774	46.4009	43.8854	50.9386	36.5123	0.396779	0.0115088	0.663818
NM_053272	Dhcr24	723.572	726.396	963.651	789.147	555.483	596.711	651.575	546.034	0.186201	0.0115145	0.34048
NM_019976	Psrc1	0.336087	0.315188	1.90042	2.1615	0.0856296	0.114244	1.16518	2.0715	0.00015536	0.0115238	0.0485156
NM_001013368	E2f8	2.73861	2.81421	5.09596	5.41788	5.71069	4.13742	6.20427	6.21555	0.0058281	0.0115252	0.0753122
NM_133943	Hsd3b7	583.074	821.943	648.272	681.235	977.348	1002.26	1042.7	984.09	0.924987	0.0115261	0.734594
NM_025373	1110008L16Rik	9.94117	10.1275	12.0986	12.3709	13.0114	15.7355	12.9824	13.4366	0.292948	0.0115316	0.0464102
NM_008966	Ptgfr	0.0494867	0.0309396	0.119392	0.149773	0.0168112	0.0149526	0.0315523	0.06507	0.00715253	0.0115691	0.711338
NM_001081982	Nfix	24.7914	25.9311	22.9184	24.1488	16.5063	16.0089	18.9414	12.9808	0.595672	0.0115755	0.850021
NM_001034962	Sorbs1	11.6948	11.3706	12.0306	15.2897	9.48046	8.27442	9.62979	8.53247	0.287298	0.0115902	0.409689
NM_183106	Ttc17	4.87475	3.13969	4.89154	5.05043	2.4617	2.71707	2.84277	2.62893	0.267966	0.0115924	0.467562
NM_146078	Ubr2	11.8927	9.43726	8.5342	9.71409	7.02099	7.01479	6.34764	4.54769	0.12082	0.0115984	0.615979
NM_010831	Sik1	1.47975	2.03029	1.12519	1.64966	3.47382	2.36952	3.51875	3.16841	0.793128	0.0116244	0.284347
NM_011311	S100a4	0.324349	0.438018	2.12455	2.00257	0.211555	0.223448	1.04228	1.49697	0.000133402	0.0116261	0.848459
NM_144798	Slc30a6	6.42804	6.58649	5.0002	4.80362	6.08312	6.53587	4.19604	4.1758	8.62442e-05	0.0116579	0.042395
NM_026864	Rasl11a	0.325919	0.152826	0.294867	0.657602	0.664311	1.69874	2.33778	2.16954	0.119744	0.0116769	0.925874
NM_172134	Pdxk	107.844	109.341	75.5374	86.0362	76.4499	73.4169	57.9498	39.5701	0.0212406	0.0116786	0.501165
NM_007803	Cttn	29.2873	34.1132	35.4201	38.6699	26.3383	26.8207	28.8893	25.2721	0.19124	0.0116953	0.271718
NM_018738	Igtp	109.667	138.123	209.82	207.403	60.4102	78.4221	143.649	97.3421	0.0149488	0.0117059	0.961222
NM_019979	Selk	73.3875	61.6184	64.4607	69.4017	78.7473	79.8421	86.3225	86.0429	0.458641	0.0117248	0.403992
NM_001081981	Nfix	26.5368	27.6741	24.4433	25.4787	17.7577	17.0044	20.307	13.9713	0.583198	0.0117314	0.801223
NM_008537	Amacr	431.106	451.296	390.379	407.077	407.91	391.737	369.139	349.358	0.0107002	0.0117338	0.902765
NM_028993	Mau2	7.14957	6.94088	7.51875	7.652	6.10321	5.34953	6.96729	6.87899	0.0177451	0.0117387	0.159668
NM_001252654	Kcnab2	1.56568	1.40158	3.63786	5.45654	0.834085	0.967658	2.82463	2.45642	0.000737593	0.0117689	0.918455
NM_001008546	Tardbp	54.5637	50.4077	49.1875	58.2726	68.3876	78.958	69.677	63.6029	0.57002	0.0117849	0.398515
NM_001253817	Tmem184b	19.1839	16.443	26.2831	27.4206	11.2521	12.7678	20.1714	14.5779	0.0158224	0.0117883	0.788503
NM_172608	Tmem184b	14.2804	12.2401	19.5651	20.4118	8.37603	9.50432	15.0155	10.8517	0.0158224	0.0117883	0.788503
NM_001008545	Tardbp	109.417	101.045	98.8415	117.302	137.529	159.259	140.895	128.243	0.602972	0.0118097	0.403284
NM_178741	Klhl8	0.778994	0.859474	0.856787	1.07866	1.3543	1.30149	1.35857	1.09962	0.659341	0.0118144	0.213639
NM_001033382	Cacna2d4	0.0081376	0.00593636	0.0147246	0.0246287	0.00593636	0.00593636	0.00593636	0.00593636	0.0288123	0.0118166	0.0288123
NM_001164062	Stat5a	4.35696	5.70581	5.9884	5.67704	8.42642	7.26251	7.44934	7.31872	0.562449	0.0118169	0.242875
NM_011523	Synj2	1.22381	1.68851	1.84342	3.26433	0.698708	0.789894	0.667943	1.02996	0.180392	0.0118189	0.346207
NM_001003898	Tardbp	127.112	117.505	114.885	136.284	159.816	185.18	163.807	148.955	0.600686	0.0118211	0.403136
NM_144911	Rpap2	1.70591	1.81867	1.3177	1.59111	2.05838	2.33411	2.24717	1.968	0.153832	0.0118771	0.316648
NM_178898	Zfp956	0.259454	0.212905	0.38878	0.400802	0.404892	0.440974	0.434242	0.367809	0.0277204	0.0118989	0.0137288
NM_025696	Sorcs3	0.0299121	0.0299121	0.0139777	0.0299121	0.0299121	0.0299121	0.103431	0.121888	0.0726469	0.0119078	0.0119078
NM_001077698	Fmnl1	0.712509	0.531967	2.16544	1.5423	0.373647	0.36369	1.16439	1.11197	0.000602136	0.0119168	0.870768
NM_001110315	Kif1a	0.0391726	0.0413288	0.070881	0.0691583	0.0299417	0.03107	0.0187321	0.0338022	0.290625	0.011917	0.0659735
NM_008440	Kif1a	0.0652565	0.0688484	0.118078	0.115209	0.0498789	0.0517586	0.0312052	0.05631	0.290625	0.011917	0.0659735
NM_153133	Rdh9	37.4147	22.2419	35.6936	35.8611	12.0853	8.74813	14.3727	23.2493	0.112086	0.0119239	0.407335
NM_172624	Dpp9	24.1226	24.7874	21.1456	26.0437	39.5426	45.2322	52.5803	33.4642	0.857734	0.011936	0.904559
NM_001003899	Tardbp	47.3038	43.7731	42.7751	50.6956	59.3872	68.9614	60.9062	55.4175	0.597673	0.0119458	0.404283
NM_001042672	Gpcpd1	11.8768	13.2083	8.11282	9.2995	6.05842	2.89894	4.86977	3.25281	0.385411	0.0119547	0.504255
NM_027985	Mad2l2	6.34911	10.5888	13.3242	13.4543	16.9103	21.864	20.1729	27.24	0.1002	0.0119723	0.417048
NR_045840	4933416M07Rik	5.96451	8.24322	8.37839	9.97598	4.15908	5.40661	4.9538	5.1081	0.225138	0.011989	0.413655
NM_016674	Cldn1	6.85569	6.55361	4.71931	11.6441	22.007	24.1972	26.6068	16.151	0.990546	0.0120003	0.708996
NR_039545	Mir378b	3.9361	2.63667	2.54363	1.75263	1.14612	1.01941	1.07555	1.66358	0.586686	0.0120075	0.147611
NM_001254947	BC035044	1.17697	1.16568	0.562277	0.626985	1.68902	0.938928	1.98128	2.45159	0.724842	0.0120135	0.0174204
NM_001252478	Slc30a6	4.8537	4.97334	3.78718	3.62712	4.59325	4.93511	3.16835	3.15307	9.30605e-05	0.0120207	0.0430137
NM_009083	Rpl30	1025.4	980.043	1075.09	1060.87	1062.46	1061.18	1294.68	1487.05	0.0106484	0.0120261	0.0492371
NM_007510	Atp6v1e1	119.753	125.707	140.944	136.673	102.638	101.205	113.254	129.621	0.0158654	0.0120521	0.537282
NM_133796	Arhgdia	153.508	138.619	243.466	255.154	127.251	132.296	217.495	214.03	6.37811e-05	0.0120574	0.674258
NM_028260	Immp1l	10.142	10.5824	8.24355	7.81464	10.121	11.0613	11.3736	10.3323	0.0351707	0.0120641	0.0193027
NM_001009951	BC088983	3.70007	3.86494	3.97351	3.00444	4.476	4.39017	5.37997	5.78486	0.394099	0.0120733	0.0939444
NM_001081212	Irs2	0.279512	0.733965	0.40461	0.33838	1.40531	0.878339	2.94053	1.65388	0.476245	0.0120903	0.222738
NR_002858	Gm4956	61.6468	66.9537	38.1376	38.8392	98.5026	101.748	104.478	61.3552	0.0526767	0.0120968	0.3448
NM_020497	Zfp276	15.3284	22.9669	24.0972	22.0914	10.9762	13.5301	13.1212	10.8416	0.500822	0.0121105	0.413892
NM_001198985	Tjp2	10.4535	10.4372	13.6418	16.7669	15.4099	16.0608	16.3798	15.6821	0.0223865	0.0121328	0.0307183
NM_008043	Frat1	19.1328	35.8862	25.7637	24.6887	39.4514	36.2998	73.1936	67.575	0.143747	0.0121806	0.109273
NM_027225	Cobll1	20.8854	18.8032	13.6678	16.0835	14.1664	11.0436	12.0069	10.756	0.0819768	0.0121904	0.309601
NM_026129	Erp29	174.219	195.234	200.746	227.842	236.841	259.938	240.464	245.1	0.264916	0.0122253	0.156394
NR_045843	Gm5420	0.697762	0.654372	0.631284	0.357112	0.357112	0.421664	0.222443	0.229372	0.0402787	0.0122352	0.562943
NM_170756	Spata2	9.25496	10.2929	11.6205	12.5089	8.37398	7.23307	9.39034	7.92762	0.0718161	0.0122576	0.449795
NM_013486	Cd2	0.899284	0.590354	2.72558	2.31345	0.412422	0.285309	1.50511	1.50765	0.00073708	0.0122718	0.452445
NM_001042408	Txnl4a	45.8259	53.0833	58.1954	54.9566	38.7421	41.5806	36.7032	44.0983	0.331573	0.0122971	0.346312
NM_001163853	Tbc1d24	13.0734	9.8505	12.2928	18.4062	6.71088	4.97897	8.75531	7.53918	0.104839	0.0123035	0.853536
NM_001039052	Pkib	1.50498	1.41139	2.1995	3.27015	1.53378	2.09878	6.97526	6.39335	0.0017409	0.0123242	0.0527359
NM_001039050	Pkib	1.08871	1.02101	1.59112	2.36564	1.10954	1.51827	5.04593	4.62498	0.0017409	0.0123242	0.0527359
NM_001190402	Pkib	0.372453	0.349292	0.544332	0.809299	0.37958	0.519407	1.72624	1.58223	0.0017409	0.0123242	0.0527359
NM_177025	Cobll1	16.6139	14.7731	10.8269	12.833	11.1903	8.73342	9.45463	8.59903	0.088737	0.0123407	0.316271
NM_173186	Tbc1d24	4.61677	3.47011	4.33048	6.48411	2.36409	1.75398	3.0843	2.65589	0.105817	0.0123461	0.850808
NM_001081247	Polr3a	2.01386	1.70781	2.43837	2.44233	1.55458	1.18851	1.68015	1.686	0.0362696	0.0123487	0.719028
NM_009532	Xrcc1	7.15269	8.64804	11.7876	9.63606	11.3717	12.1494	13.6183	13.0007	0.0412661	0.0123976	0.280354
NM_008018	Sh3pxd2a	8.36946	5.65246	6.58318	8.04965	10.5506	15.2865	13.3507	14.2439	0.656406	0.0124565	0.933781
NM_146064	Soat2	31.7629	26.9228	42.8216	39.8868	17.4028	14.9995	13.9527	25.3178	0.195172	0.0124757	0.575814
NM_178604	Txnl4a	230.487	267.313	293.06	275.96	194.351	208.724	184.216	221.743	0.335491	0.0124814	0.357373
NM_021430	Rilpl1	4.25513	4.2936	5.45784	5.0535	5.5442	6.05421	7.4179	5.94918	0.0517152	0.0124927	0.609558
NM_001001495	Tnip3	0.0667135	0.0312825	0.0603574	0.168259	0.273643	0.120947	1.11657	0.625016	0.0460841	0.0125046	0.416877
NM_001159866	Uchl5	5.19237	4.49491	4.40323	5.08905	5.36711	6.24877	7.90867	6.8858	0.200427	0.012518	0.144181
NM_001037878	Tcf25	55.931	58.9842	58.4235	60.7413	50.1762	54.4848	51.2146	47.2978	0.734652	0.0125202	0.216059
NM_178743	Slc26a11	0.942683	1.13665	0.875433	1.08688	0.70148	0.764084	0.558114	0.693549	0.295218	0.0125259	0.605473
NM_007731	Col13a1	1.09478	1.2116	0.976393	1.08352	0.692704	0.992377	0.525997	0.624249	0.0851072	0.012539	0.293075
NM_012030	Slc9a3r1	398.38	349.386	431.202	326.938	235.499	246.937	297.419	254.743	0.46838	0.0125416	0.507698
NM_001038608	Txnl4a	19.5762	22.6947	24.7796	23.4787	16.6306	17.8158	15.7652	18.8919	0.332356	0.0125659	0.348856
NM_178362	Sorbs1	12.4102	12.0985	12.4559	15.8686	9.91587	8.48874	10.1344	8.89775	0.338868	0.0126064	0.550852
NM_010346	Grb7	80.7789	77.4045	65.6601	65.2195	85.9082	96.904	99.173	83.0688	0.149742	0.012614	0.167483
NM_025637	Rwdd3	4.29994	3.9519	5.67979	3.47037	8.93973	6.39229	8.96503	8.73541	0.48463	0.0126192	0.795686
NM_017379	Tuba8	3.64983	5.16786	4.33805	6.49784	9.04392	8.6279	16.1528	9.81006	0.203712	0.012631	0.696598
NM_024438	Dusp19	6.9949	8.48513	8.73604	6.90335	10.0732	9.99338	11.3436	11.6969	0.394023	0.0126362	0.443268
NM_133694	Fbxl15	18.8701	18.4567	19.9002	17.0515	22.7707	21.9323	21.5901	21.9201	0.646472	0.0126579	0.871657
NM_011588	Trim28	53.496	62.3402	71.9546	70.9875	50.697	53.6196	56.2082	54.6159	0.0299171	0.0126611	0.14032
NR_045645	BC037704	1.8607	2.61749	3.36685	1.87715	11.3778	5.9033	5.33864	9.17488	0.961952	0.0126669	0.624049
NM_009425	Tnfsf10	10.6727	8.23174	11.8217	16.201	4.87938	4.88243	10.4934	7.86929	0.0154982	0.0126823	0.405809
NM_001166553	Rnf145	3.89903	3.143	3.48792	4.64065	1.3171	1.35019	2.43012	1.10169	0.47302	0.0127072	0.887545
NM_145919	Abhd14a	10.0342	10.4402	14.6335	11.5834	13.4823	16.2906	18.1427	16.9355	0.0584043	0.012723	0.664259
NM_001205082	Scarb1	39.1334	38.0361	35.8777	38.7539	35.5055	34.8273	34.072	32.564	0.139092	0.012734	0.696039
NM_026383	Pnrc2	47.8321	58.4193	57.4903	80.2381	74.5382	85.5818	129.259	107.917	0.0463655	0.0127419	0.566274
NM_010598	Kcnab2	1.44695	1.29529	3.42148	5.07592	0.804346	0.924084	2.67332	2.30256	0.000689293	0.012767	0.8181
NM_007875	Dpagt1	10.222	8.70299	10.163	10.2723	7.98242	8.72659	7.24439	7.82202	0.827401	0.0127708	0.1402
NR_040344	1810019D21Rik	1.70262	2.18253	1.74093	1.61604	2.5566	2.72143	2.76532	2.26527	0.313909	0.0127753	0.630309
NM_001163852	Tbc1d24	4.81648	3.607	4.48451	6.74609	2.45432	1.82268	3.22002	2.7554	0.108854	0.0127779	0.839623
NM_026219	Uqcrb	444.7	450.554	408.682	361.481	498.726	572.559	512.075	613.47	0.463871	0.0127899	0.196827
NM_172611	Gramd4	0.459926	0.564395	0.557761	0.602204	0.792848	0.989044	1.01544	0.738254	0.657823	0.0127902	0.533937
NM_011609	Tnfrsf1a	79.3543	78.4789	112.624	124.028	69.896	79.0185	81.4449	89.1768	0.00392645	0.0128412	0.0418554
NM_001163462	Rpap2	1.5103	1.5713	1.16714	1.36494	1.77168	1.86816	1.7604	1.56699	0.0478689	0.012845	0.352837
NM_172135	Mterf	2.59085	1.8223	4.68802	3.70282	5.06082	4.89273	4.9557	7.02633	0.0404524	0.0128613	0.155484
NM_175206	Fbxl22	5.98584	5.25144	4.89146	6.42837	7.2811	8.22643	8.49482	10.6636	0.356997	0.0128618	0.357644
NM_177410	Bcl2	0.44495	0.834562	0.805116	0.897769	0.906929	1.20999	2.12772	2.63279	0.0349622	0.0128753	0.258216
NM_030233	Saal1	5.44107	5.07558	9.29549	8.96373	4.92578	5.22072	6.80919	7.4494	0.00017732	0.0128784	0.0328225
NM_025411	1110049F12Rik	3.59026	3.70789	3.6463	3.31321	4.49085	4.52616	4.14725	3.69156	0.06932	0.0128839	0.293805
NM_028307	Tdrkh	0.219671	0.131496	0.114171	0.108449	0.323903	0.262674	0.2235	0.207415	0.0607205	0.0129106	0.69126
NM_001159672	Eftud1	1.88075	1.79967	2.11686	2.30902	1.72832	1.89555	1.66458	1.52152	0.532889	0.012931	0.0180246
NM_011896	Spry1	15.1346	13.7428	10.2151	14.0566	15.9138	16.5498	27.3407	22.2695	0.300523	0.012937	0.0372415
NM_011218	Ptprs	0.754683	0.699524	1.36556	1.60239	0.617088	0.707956	1.00712	0.900022	0.0010122	0.0129447	0.0508331
NM_019562	Uchl5	5.28199	4.58764	4.48008	5.19245	5.45953	6.35217	8.03667	6.98474	0.203501	0.0129509	0.146274
NM_010311	Gnaz	0.0661971	0.0661971	0.0661971	0.0918536	0.185582	0.165064	0.0870775	0.0661971	0.0387153	0.0129536	0.0107337
NM_001163728	4930563E22Rik	1.91885	2.99921	1.15735	1.29054	2.60742	3.47873	3.0586	3.15386	0.0769429	0.0129582	0.0603614
NM_001164717	Sh3pxd2a	4.79882	3.22188	3.78247	4.63954	6.02995	8.77406	7.69267	8.17428	0.637004	0.012965	0.941237
NM_033617	Atp6v0b	71.6531	75.8787	73.6409	79.4746	63.6728	60.9389	64.4499	70.5294	0.168982	0.0130085	0.573871
NM_080848	Wdr5	27.2938	28.8775	28.5593	28.8554	22.917	24.7409	24.4943	20.7799	0.75587	0.0130123	0.467828
NM_001033393	Tmem104	6.67584	6.9315	7.20131	8.40009	4.59803	6.21766	4.61311	3.65351	0.562454	0.013052	0.126073
NM_001038635	Stk35	32.537	33.9041	28.7661	30.6738	27.1134	20.8388	22.2524	18.1919	0.177017	0.0130755	0.762358
NR_045902	Gm11747	18.8518	17.5217	24.6699	27.6788	11.4932	14.1896	20.2833	22.077	0.00280341	0.0130907	0.344305
NM_001252516	Hfm1	0.0399136	0.0748632	0.0143471	0.0143471	0.0143471	0.0143471	0.0143471	0.0143471	0.0131203	0.0131203	0.0131203
NM_016851	Irf6	2.05855	2.03628	1.29317	2.16115	3.95496	4.18038	3.8958	2.69723	0.247158	0.013131	0.943466
NM_029407	4933432B09Rik	0.0365887	0.0171567	0.0331027	0.0369122	0.056908	0.0663326	0.174964	0.090207	0.109912	0.0131362	0.496635
NM_001010837	Taar8b	0.0252209	0.0252209	0.0252209	0.0252209	0.0621184	0.110502	0.0291468	0.0252209	0.0197441	0.0131684	0.0197441
NM_011614	Tnfsf12	25.7897	26.0612	26.4869	29.3799	19.5948	19.0087	25.4495	20.7814	0.0966016	0.0131797	0.424862
NM_011151	Ppm1b	20.4651	18.0076	17.2412	18.1366	24.344	24.5277	26.7973	21.5449	0.485831	0.0131929	0.639306
NM_134080	Flnb	9.17522	8.23264	10.8023	10.4966	5.59505	6.49165	6.88972	4.41369	0.660541	0.0132253	0.293019
NM_001205353	Gramd4	0.374545	0.45962	0.454218	0.49041	0.645663	0.805437	0.834553	0.601204	0.649166	0.0132293	0.551396
NM_016680	Clasrp	0.342558	0.385508	0.641402	0.682159	0.385543	0.38342	0.472909	0.446513	0.000431076	0.0132483	0.00440813
NM_001042671	Gpcpd1	6.74348	8.33364	5.36618	5.68723	3.84469	1.952	3.40355	2.50307	0.56679	0.0132733	0.395809
NM_028802	Gpcpd1	17.6051	21.7565	14.0094	14.8476	10.0373	5.09607	8.88561	6.53472	0.56679	0.0132733	0.395809
NM_013869	Tnfrsf19	1.3849	0.683123	1.34245	1.2157	0.357432	0.285309	0.627846	0.824771	0.0527444	0.0132889	0.246781
NM_001252655	Kcnab2	1.45348	1.30114	3.49672	5.29881	0.774315	0.898316	2.74859	2.28039	0.000805799	0.0132976	0.873213
NM_011597	Tjp2	11.8931	11.7832	15.4675	19.0376	17.3991	18.1707	18.6669	17.6876	0.0230201	0.0133071	0.0331826
NM_181074	Lingo1	0.0530985	0.058096	0.0560462	0.062496	0.0180382	0.0240659	0.0253913	0.0087274	0.650403	0.0133293	0.513072
NM_033398	Jmjd6	27.5575	29.8966	35.1314	32.0977	22.787	26.683	24.8581	25.9412	0.141431	0.013334	0.27889
NM_025661	Ormdl3	50.4071	54.2969	61.036	60.928	60.7193	67.4425	65.8784	65.1572	0.0519951	0.0133599	0.114897
NM_029582	Txndc11	7.29918	7.43917	7.80992	9.15422	5.06963	6.47293	5.64204	4.56876	0.930019	0.0133803	0.225009
NM_175520	Gpr81	0.882228	0.827367	0.325521	0.445015	0.449555	0.325521	0.325521	0.325521	0.0129176	0.0133868	0.04635
NR_029460	6530402F18Rik	9.70451	11.9968	9.97719	13.7955	8.54155	7.59723	6.75001	5.6552	0.457016	0.0133928	0.189113
NM_010879	Nck2	2.69958	3.39479	5.93942	6.62293	3.93927	3.50376	9.62321	9.07587	0.000319469	0.0133947	0.245608
NM_007431	Alpl	17.9428	22.5498	27.3004	29.4255	14.2923	19.7661	13.1981	14.7962	0.492495	0.0134028	0.0657326
NM_001163849	Tbc1d24	10.5379	7.85291	9.67375	14.6599	5.27786	3.78351	6.94884	6.12351	0.105487	0.013419	0.743559
NM_001193271	Meis1	4.32416	4.25405	4.10396	3.63533	5.74626	5.45683	4.45993	4.01353	0.0104924	0.0134905	0.107146
NM_145836	6430527G18Rik	261.176	173.454	214.11	248.43	100.494	114.991	169.752	178.193	0.070492	0.0135686	0.155209
NM_178267	Zfp827	0.0104077	0.0195209	0.0141241	0.0209994	0.026517	0.0330196	0.0447918	0.0410551	0.224286	0.0135694	0.665311
NM_009166	Sorbs1	16.8375	16.359	17.366	22.2012	13.7449	11.9354	14.042	12.3207	0.281828	0.0135761	0.417353
NM_029291	Ascc2	12.7796	12.4305	15.0322	17.5154	12.6436	11.8611	11.719	11.7326	0.0674381	0.0135872	0.0243537
NM_001166250	Mgll	53.2397	47.2245	43.6851	55.4262	29.39	31.4359	25.3881	36.8984	0.961534	0.0136571	0.91698
NM_001161770	Lmo4	4.10712	4.23371	4.29929	4.36602	3.59764	4.01525	8.70001	7.06298	0.00305566	0.013668	0.00450601
NM_013558	Hspa1l	4.29994	3.62929	3.57904	3.73065	3.41813	2.72842	2.63194	2.54429	0.164909	0.0137262	0.57447
NM_175114	Trak1	11.3709	12.8536	12.984	12.6397	8.76395	9.14584	9.44075	6.67395	0.753623	0.0137351	0.391242
NR_045120	Gm18756	0.0443216	0.0415655	0.0100247	0.0111784	0.0338773	0.0703078	0.0423885	0.054636	0.0225525	0.0137566	0.0240445
NM_028718	Traf3ip1	5.75246	6.26638	6.77254	6.76632	5.04332	5.55595	5.40547	4.60771	0.583878	0.0137568	0.156494
NM_007570	Btg2	19.145	18.825	25.404	18.3778	23.6501	37.3378	55.0409	96.5754	0.060804	0.0137583	0.124978
NM_134105	Txndc11	4.86687	4.93028	5.85988	6.41118	3.36883	4.54432	3.943	3.29596	0.474138	0.0137947	0.164754
NM_026402	Atg3	63.0801	64.6417	53.8413	55.656	65.1636	69.1458	88.8278	73.0636	0.798321	0.0138108	0.0319509
NM_008175	Grn	291.589	297.399	483.091	516.108	268.88	256.239	367.915	424.747	0.000353939	0.0138257	0.22742
NM_001030294	Olfm4	0.0484433	0.0625649	0.0484433	0.0484433	0.0484433	0.0484433	0.127608	0.197373	0.0138308	0.0138308	0.00651755
NR_045989	A930001C03Rik	2.02364	2.66596	6.58231	6.31904	2.06237	2.22744	2.94916	3.65872	0.00130447	0.0138385	0.0300563
NM_029781	Rab36	0.721965	1.03676	1.08183	1.047	1.74748	2.08601	3.10715	1.66871	0.359626	0.0138465	0.937451
NR_027845	Pex11b	78.905	82.7545	94.99	91.2384	73.7914	68.3715	61.1063	74.113	0.464281	0.0138549	0.145389
NM_001163517	Pex5l	0.0491068	0.0358572	0.0358572	0.0358572	0.0358572	0.0358572	0.140895	0.0968557	0.0138566	0.0138566	0.0054307
NM_008486	Anpep	50.9551	37.4175	56.5187	62.4675	33.5084	27.6413	31.9864	38.7135	0.0987004	0.0138684	0.484136
NM_010478	Hspa1b	383.769	247.934	402.124	388.681	263.298	274.661	182.316	149.407	0.376622	0.0138736	0.0380961
NM_177449	Lrrc29	4.30988	3.13047	5.00787	4.73164	2.2823	2.06828	3.03081	3.87527	0.0244552	0.0139006	0.452485
NM_001190319	C1qtnf5	3.12241	2.80872	4.26621	4.82146	5.97466	3.81231	8.47113	7.41531	0.0196745	0.0139496	0.760246
NM_021877	Hr	0.700949	0.47476	0.704629	1.9643	2.77807	4.41239	2.68151	6.25972	0.299699	0.0139695	0.489463
NR_004417	Snord73a	476.472	430.639	461.138	565.828	524.87	503.588	720.081	758.893	0.0152909	0.0139943	0.110486
NM_010276	Gem	2.14546	2.01205	1.6499	2.81376	3.93573	3.20889	4.51416	6.87635	0.244302	0.014003	0.310639
NM_001163461	Rpap2	1.06801	1.0958	0.827535	0.96544	1.25548	1.30839	1.22875	1.08453	0.044405	0.0140855	0.445665
NM_009734	Azi1	0.849407	0.870031	0.921087	0.911615	0.865661	0.928317	1.04282	1.02183	0.00608395	0.0140864	0.116431
NM_183262	Stk35	17.4797	17.6231	15.508	16.396	14.6223	11.3944	11.779	9.26594	0.154405	0.0140954	0.545823
NM_199448	Fez2	14.6433	13.6971	15.7717	17.9064	12.0164	13.5035	11.3977	12.653	0.350487	0.0141182	0.0961917
NM_178601	Imp4	18.4754	19.6772	18.5529	19.5325	16.1422	16.3751	18.8269	18.1134	0.0509487	0.0141365	0.0474322
NM_021345	Ptplad1	69.8749	59.8044	71.9608	92.6622	54.6401	48.9796	47.5401	53.6005	0.284067	0.0141493	0.201738
NM_010274	Gpd2	16.1324	11.0342	11.8894	15.823	6.13886	7.32116	4.33561	7.55386	0.745781	0.0141902	0.646882
NM_019573	Wwox	6.88262	6.38704	8.15038	5.30759	3.74587	4.279	3.44631	4.26438	0.847864	0.0142008	0.894931
NM_198604	Plekhg6	7.04116	8.36746	11.2988	9.06708	6.61674	7.60223	5.34727	5.8359	0.826651	0.0142153	0.0335743
NM_028079	2010111I01Rik	5.50442	6.69027	6.77782	6.09437	4.57691	4.7734	5.0743	4.3113	0.698239	0.0142169	0.704764
NM_009598	Ace	0.826739	1.07992	1.46923	1.57874	0.662011	0.749409	0.903636	1.07737	0.00967958	0.0142202	0.468214
NM_010273	Gdi1	63.5698	70.7669	66.6056	65.1973	46.3503	59.3839	47.1782	48.5468	0.466205	0.0142294	0.614641
NM_001012309	Ccdc55	1.63097	1.49269	1.84892	2.33923	2.50328	2.10184	4.00296	2.96492	0.0317482	0.01424	0.607257
NM_176807	Folr4	0.0296987	0.029092	0.0561311	0.0469431	0.0158073	0.0140597	0.0296681	0.0458883	0.00383038	0.0142439	0.224698
NM_153600	Ttc26	0.0336032	0.0709056	0.0152008	0.0254252	0.102739	0.0761502	0.0883785	0.0745619	0.109417	0.0142624	0.164686
NM_011404	Slc7a5	3.68169	2.54567	3.07687	4.28083	1.68528	1.64038	2.20816	1.5077	0.447728	0.01427	0.817234
NM_001145953	Lgals3	2.5065	3.13896	9.64461	12.1576	1.78345	1.66248	6.51916	8.42537	0.000177442	0.0143061	0.630453
NM_023876	Elp4	0.925814	1.01382	1.1235	1.12975	1.38987	1.69351	1.5853	1.24104	0.727319	0.0143122	0.215767
NM_175561	Pcnxl2	0.0135745	0.0105286	0.00614062	0.00684729	0.0207515	0.0369145	0.0105286	0.0105286	0.00781356	0.0143167	0.329021
NM_029934	Mboat7	36.4231	35.6793	50.8746	50.4316	32.8119	38.4075	36.7619	37.1798	0.00880657	0.0143497	0.0198288
NM_019661	Ykt6	65.5142	57.4518	66.1432	78.4541	47.883	49.8404	57.1046	50.362	0.114765	0.0143601	0.6223
NM_009093	Rps29	163.534	174.402	195.462	175.248	180.004	184.431	239.918	278.951	0.0111895	0.0143656	0.0594103
NM_001145820	Gpd2	15.5501	10.6425	11.5342	15.2854	5.98066	7.13586	4.24354	7.34998	0.754002	0.0143709	0.639855
NM_172967	4930503L19Rik	0.167768	0.251737	0.212498	0.203102	0.273566	0.395397	0.417173	0.397077	0.462767	0.0143835	0.504377
NR_040345	1810019D21Rik	18.8088	24.2128	18.8136	18.1501	27.8601	30.1808	30.2787	24.6549	0.29398	0.0143968	0.642615
NM_019924	Rps6ka4	8.79356	10.2433	12.7125	11.4113	6.67892	7.93748	8.79955	7.12015	0.123787	0.0144093	0.402822
NR_046178	G630008E18	0.83884	0.590008	0.664055	0.528911	0.426953	0.380189	0.426953	0.413621	0.584858	0.0144439	0.382564
NM_001164109	Nfatc1	3.52813	3.47951	5.08659	4.61564	2.94611	2.70293	4.35388	3.79362	0.0019118	0.0144569	0.690951
NM_133805	Cops8	15.7492	15.952	15.0372	15.386	14.5755	15.3341	14.3776	14.1195	0.0407498	0.014457	0.829124
NM_025573	Srsf9	43.8255	43.3959	49.4376	52.8167	48.3661	48.1725	52.8646	54.2776	0.00187493	0.0144834	0.2055
NM_009306	Syt1	4.81175	4.75482	3.57907	3.86063	2.1228	1.8442	2.43993	1.0828	0.339371	0.0144946	0.899814
NM_001252341	Syt1	7.05946	6.97593	5.25096	5.66405	3.11442	2.70568	3.57969	1.58861	0.339371	0.0144946	0.899814
NM_019679	Fmnl1	0.737268	0.545159	2.30894	1.64492	0.404587	0.391988	1.23395	1.1815	0.000616093	0.0145119	0.95485
NM_001252656	Kcnab2	1.37367	1.22969	3.3612	5.03934	0.763613	0.877288	2.65738	2.18596	0.000763339	0.0145265	0.778686
NM_026438	Ppa1	166.48	201.749	193.191	185.493	210.154	236.652	256.549	246.623	0.259742	0.0145334	0.491962
NR_039577	Mir5117	23.2587	27.1097	23.1471	27.1517	24.0425	28.3117	42.2643	42.9253	0.0238725	0.0145435	0.0233704
NM_001163851	Tbc1d24	5.86118	4.2994	5.42089	8.19625	2.97188	2.13044	3.88503	3.40514	0.106685	0.0145548	0.800444
NM_001110272	Abhd14a	1.34275	1.40252	1.97863	1.53308	1.80274	2.09905	2.4761	2.24398	0.0527424	0.0145641	0.784161
NM_010485	Elavl1	64.7674	63.9516	80.1035	87.0863	78.3253	93.9531	103.27	94.2682	0.0220543	0.0146067	0.33473
NM_001252342	Syt1	3.72914	3.67328	2.76248	2.97939	1.64518	1.42927	1.89096	0.839179	0.336959	0.014662	0.895228
NR_027844	Pex11b	29.9733	31.2192	35.7353	34.2396	27.9958	25.4017	23.0075	27.8919	0.500406	0.0146906	0.172532
NM_007669	Cdkn1a	5.29115	16.6413	63.6909	64.6411	68.6544	119.964	92.2593	183.075	0.0344086	0.0147147	0.0968244
NM_145977	Slc45a3	35.7311	51.9938	46.2942	31.835	123.989	82.7326	62.4952	67.3143	0.169501	0.0147301	0.381082
NM_001163848	Tbc1d24	5.20172	3.8575	4.77484	7.32893	2.63128	1.85853	3.42551	3.02047	0.110975	0.0147398	0.777791
NM_001193666_3	Gm13304	8.73223	9.33724	11.5182	8.56246	10.3964	9.98678	16.4686	19.1546	0.0189837	0.0147549	0.0544257
NM_023052_3	Ccl21c	9.4236	10.0765	12.4301	9.24038	11.2195	10.7775	17.7725	20.6711	0.0189837	0.0147549	0.0544257
NM_001193668_1	Gm10591	8.76017	9.36712	11.555	8.58986	10.4297	10.0187	16.5213	19.2159	0.0189837	0.0147549	0.0544257
NM_001167680	Rhbdf2	1.63931	1.69034	2.75227	2.55887	2.0364	2.01826	3.18242	3.98933	0.00100403	0.0147903	0.461224
NM_001164089	Cops7a	24.9447	29.0403	30.2174	32.3191	21.5094	23.6194	23.7565	25.4688	0.0800987	0.0147927	0.574491
NM_011787	Amfr	240.947	229.145	207.958	225.861	201.041	201.285	183.497	154.139	0.0595613	0.0148186	0.380072
NM_172730	C130022K22Rik	2.58658	3.53313	3.43391	3.48872	4.12603	5.42835	5.16264	5.21254	0.335928	0.0148193	0.844209
NM_011291	Rpl7	653.802	587.457	636.475	744.404	717.088	711.855	891.719	1006.82	0.0263587	0.0148662	0.190574
NM_010705	Lgals3	14.0976	17.7912	54.3641	68.2583	10.0661	9.34761	36.9112	47.7156	0.000181813	0.0148809	0.606297
NM_001085492	Rere	6.79965	7.42469	7.61201	9.38402	4.80801	4.969	6.21995	4.3888	0.313891	0.0148877	0.635569
NM_007633	Ccne1	0.983837	1.78137	5.96633	7.616	0.486441	0.618088	3.95003	4.04425	0.000457713	0.0148976	0.354359
NR_045329	A330032B11Rik	0.501659	0.470464	0.544637	0.809753	0.409007	0.272842	0.287868	0.197889	0.948177	0.0148983	0.130041
NM_019393	Exosc9	5.70741	5.20434	6.34289	8.20847	7.22551	9.00451	10.2748	9.85476	0.0470387	0.0149009	0.753647
NM_007916	Ddx19a	32.731	31.3629	35.2664	37.1402	28.5965	27.8186	30.0608	33.3768	0.0201815	0.0149052	0.93186
NM_016881	Pmm2	136.872	138.169	149.297	142.473	102.58	122.607	110.093	122.105	0.433425	0.014915	0.821517
NM_029945	Smpd4	1.45496	1.34619	2.14567	2.35324	1.33174	1.31887	1.86528	1.79644	0.000230888	0.0149267	0.0764518
NR_045710	Gm9833	0.141157	0.148926	0.207526	0.373812	0.341662	0.303889	0.523126	0.417615	0.0333219	0.0149378	0.431711
NM_022316	Smoc1	55.9427	41	76.9817	57.3037	34.5168	37.1339	34.7587	37.3856	0.204424	0.0149474	0.220049
NM_001122595	A630033H20Rik	0.330124	0.309596	0.597344	0.333043	0.336441	0.598491	2.9994	1.79058	0.0152658	0.0149575	0.0543704
NM_001122596	A630033H20Rik	0.409354	0.383899	0.740706	0.412974	0.417187	0.742129	3.71925	2.22032	0.0152658	0.0149575	0.0543704
NM_175442	A630033H20Rik	0.651838	0.611303	1.17947	0.657602	0.664311	1.18173	5.92238	3.53554	0.0152658	0.0149575	0.0543704
NM_001102455	Aplp2	67.5218	54.1659	65.3911	67.2327	51.6664	47.3325	45.7224	50.2702	0.659564	0.014966	0.392482
NM_001146217	Smoc1	30.9672	22.7219	42.626	31.7206	19.1211	20.5682	19.2408	20.7362	0.204297	0.0149662	0.220674
NM_011069	Pex11b	22.3941	23.3224	26.6702	25.5539	20.9434	18.9799	17.1943	20.8403	0.508551	0.0149796	0.173976
NM_027219	Cdc42ep1	254.709	235.938	302.712	264.131	170.352	192.49	235.172	190.353	0.108666	0.0149818	0.933499
NM_026760	2310036O22Rik	111.17	100.359	117.85	109.663	112.238	117.135	136.131	139.987	0.0185263	0.0149851	0.172366
NM_001163441	Mov10	3.54462	4.51564	5.44874	5.46297	3.33312	3.55217	3.47504	3.84262	0.0516165	0.0149898	0.137403
NM_028076	Tmub2	39.7912	39.1648	62.454	55.4052	36.1476	38.4317	39.0285	44.8828	0.00613001	0.0149975	0.0438028
NM_001033132	Commd6	43.1908	50.4334	47.127	43.7275	52.2266	55.0755	57.4484	56.8168	0.714264	0.014999	0.37064
NM_013929	Siva1	14.3354	17.1783	25.2186	21.9945	24.3495	20.3941	29.5149	33.1831	0.00866057	0.015022	0.691121
NM_008382	Inhbe	276.227	242.783	289.142	384.101	205.942	293.628	137.689	124.444	0.192343	0.0150595	0.0216811
NM_145460	Oxnad1	14.4908	14.5978	15.6583	13.0573	19.0188	21.6909	16.5935	15.9866	0.104692	0.0150744	0.147635
NM_019488	Slc2a8	12.1292	12.6705	13.3483	12.2643	12.0234	10.1682	8.90494	9.72725	0.255194	0.0150904	0.126836
NR_037958	1300002E11Rik	8.88268	7.97833	6.45175	7.95151	8.92516	8.73226	11.008	11.1041	0.619481	0.0151098	0.0306746
NM_008669	Naga	21.1689	20.4046	25.8831	22.787	19.3375	18.3155	17.6861	19.6622	0.175246	0.0151108	0.137843
NR_033123_1	4933409K07Rik	42.7961	42.0253	58.7094	65.8568	47.5657	48.4914	70.8112	77.1454	0.000365965	0.0151167	0.542713
NM_008619	Mov10	3.50007	4.45914	5.39717	5.38906	3.2941	3.5119	3.43514	3.79902	0.05126	0.0151263	0.136492
NM_001113560	Glo1	180.979	174.803	175.252	170.602	208.594	220.042	182.758	209.128	0.188929	0.0151288	0.450298
NM_177732	Slc35d1	111.256	100.302	103.423	166.633	76.664	70.068	57.2674	70.1966	0.800649	0.0151445	0.2482
NM_176952	6430573F11Rik	0.305792	0.62135	0.768495	1.01118	1.55822	1.72474	1.47853	3.23344	0.144358	0.0151484	0.489687
NM_008828	Pgk1	135.298	144.136	142.397	133.817	168.998	179.573	144.469	162.624	0.155803	0.0151529	0.219086
NM_013566	Itgb7	0.929952	1.02603	1.85097	2.01984	0.590949	0.634705	0.899857	1.43498	0.00604949	0.0151675	0.804793
NM_011530	Tap2	17.0352	18.4858	24.5211	20.3144	12.2307	15.1722	16.15	14.8306	0.0823924	0.0151693	0.547013
NM_153122	Oplah	77.747	90.3168	80.1699	88.9174	72.7993	76.3063	60.6899	65.2846	0.184874	0.0152032	0.15515
NM_001163485	Rpl30	364.732	347.366	379.761	376.95	377.768	372.76	455.646	526.105	0.0127828	0.0152114	0.0548857
NM_011335_4	Ccl21b	10.1203	10.8215	13.3491	9.92358	12.0491	11.5743	18.9961	22.1995	0.0196047	0.0152366	0.0561765
NR_028101	Gm12191	92.4618	88.0465	96.261	95.5171	95.7666	94.5112	115.486	133.377	0.0129097	0.0152471	0.055128
NM_001167679	Wdr67	1.07182	1.2178	2.21914	2.43293	1.10284	1.20512	1.42919	1.13831	0.00504863	0.0152666	0.0137977
NR_033532	B230206H07Rik	21.4313	41.5994	25.552	39.8895	74.6671	81.321	70.5464	59.6367	0.790597	0.015293	0.574755
NM_001252453	Ptprs	0.680688	0.646241	1.27729	1.45819	0.565248	0.662724	0.940334	0.812163	0.00113708	0.0152969	0.0476811
NM_008798	Pdcd1	0.219297	0.342767	2.57925	1.69614	0.0744977	0.0662615	1.18848	2.01847	0.000233572	0.0153161	0.0604364
NM_001033267	Qrich2	0.0069258	0.0069258	0.00738815	0.00823839	0.0069258	0.0069258	0.01562	0.0241598	0.00689357	0.015364	0.015364
NM_023733	Crot	154.016	132.725	150.758	232.618	322.705	202.962	417.155	380.156	0.0966945	0.0153684	0.628572
NM_172572	Rhbdf2	3.65362	3.7395	6.29225	5.70664	4.6308	4.57274	7.13045	8.96205	0.00115994	0.0153738	0.609739
NM_001193666_4	Gm13304	10.6727	12.1605	15.8826	12.0753	13.52	12.5677	22.4178	24.985	0.00870737	0.0153748	0.0721662
NM_001193668_4	Gm10591	10.1579	11.5739	15.1165	11.4928	12.8678	11.9615	21.3364	23.7798	0.00870737	0.0153748	0.0721662
NM_023052_2	Ccl21c	10.1579	11.5739	15.1165	11.4928	12.8678	11.9615	21.3364	23.7798	0.00870737	0.0153748	0.0721662
NM_172520	Arhgef19	41.2554	45.8438	36.446	36.4897	57.3895	70.1832	73.6113	50.5182	0.381502	0.0153783	0.569242
NM_001163440	Mov10	4.15309	5.28701	6.39233	6.41209	3.90425	4.18292	4.08438	4.51211	0.0509373	0.015407	0.135861
NR_003624	Gm10319	95.8417	65.879	30.8628	37.6817	40.8666	41.7216	26.6744	28.3182	0.00429718	0.0154279	0.110449
NM_001162387	Pex11b	16.4678	17.5189	20.1923	19.2535	15.7421	14.291	12.9211	15.5687	0.452028	0.0154615	0.1411
NM_001039514	Dhps	23.5296	23.2334	20.469	18.7923	16.7936	18.8335	14.317	17.4032	0.0715936	0.0154689	0.665347
NM_001039051	Pkib	0.0904173	0.0847948	0.132143	0.203484	0.0921475	0.126092	0.419066	0.384105	0.00204322	0.0154722	0.0651397
NM_011122	Plod1	38.1143	42.3479	49.4492	52.7042	32.2824	37.1429	31.9837	38.3148	0.126006	0.0154776	0.153028
NM_177897	B4galnt4	0.024074	0.0903078	0.326705	0.109291	0.0245347	0.0218222	0.011512	0.0118706	0.451812	0.0154976	0.072784
NM_134084	Ppif	137.097	148.646	169.223	144.479	98.9989	124.828	109.086	112.584	0.581547	0.015512	0.556347
NM_001111289	Caprin1	34.9208	37.4581	40.7152	54.0805	65.8846	79.0516	90.5893	58.3949	0.391002	0.0155274	0.416561
NM_001111290	Caprin1	16.8439	18.0798	19.6097	26.0643	31.7328	38.1037	43.7259	28.1974	0.390492	0.015532	0.422698
NM_172866	Rgp1	23.7148	25.3551	21.3924	26.0569	16.6884	17.6858	17.9045	12.8731	0.458788	0.0155663	0.686116
NM_025646	Crls1	42.2734	46.2636	42.8354	53.2534	49.2263	47.3827	83.0392	71.6326	0.0177986	0.0155861	0.049495
NM_018873	Srcin1	0.0204554	0.00959171	0.0277598	0.0103182	0.0625406	0.0556263	0.0978164	0.0504316	0.634501	0.0156036	0.984585
NM_016739	Caprin1	24.0925	25.8038	28.039	37.1857	45.3497	54.3824	62.4659	40.1751	0.392935	0.0156282	0.421732
NR_027380	Gm3219	66.3905	61.9583	64.4602	67.3043	72.2817	96.5825	96.6362	121.364	0.204322	0.015669	0.285088
NM_007991	Fbl	85.195	94.161	104.174	105.3	77.8231	79.5477	96.4755	97.1609	0.00213519	0.0156955	0.379354
NM_001145802	Mak	0.0057675	0.00540885	0.00842198	0.0058185	0.0176336	0.0156841	0.00842198	0.0170633	0.81399	0.015716	0.242877
NM_021461	Mknk1	8.32694	10.2585	8.67698	9.54804	7.3128	6.77162	6.37907	7.3117	0.761055	0.0157335	0.921173
NM_011129	2015-09-04	2.95919	2.40515	2.49133	2.97706	2.56344	3.14436	5.02347	5.18804	0.0239199	0.0157348	0.0298284
NM_001190448	Ddc	15.7155	32.9473	24.2826	33.6569	58.6424	75.6326	61.9876	51.1389	0.896445	0.0157552	0.413814
NM_133641	Rtkn	3.6348	4.12873	7.68262	8.29804	3.12954	3.86289	3.82091	4.89786	0.00624926	0.0157612	0.0478339
NM_029007	Fam84a	0.415046	0.222421	0.32186	0.498472	0.5237	0.501632	1.15303	1.072	0.0518436	0.0157635	0.263706
NM_011335_2	Ccl21b	10.6727	12.1605	15.8826	12.0753	13.52	12.5677	22.3224	24.985	0.00892309	0.0157636	0.0740054
NM_016672	Ddc	35.5376	74.4891	54.9122	76.3114	132.748	170.831	140.552	115.689	0.891327	0.0157889	0.414328
NM_053163	Mrpl36	158.657	194.967	186.341	167.852	220.401	267.213	248.381	230.411	0.957497	0.015792	0.904166
NM_172856	Lass6	2.03042	0.890257	1.55069	2.12818	0.47029	0.585615	0.769181	0.715125	0.229397	0.015817	0.926373
NM_001111099	Cdkn1a	6.40683	20.8292	78.5223	78.6822	83.6638	147.744	113.234	224.761	0.0367827	0.0158277	0.10288
NM_022419	Abhd8	11.4676	9.86447	18.1027	16.436	18.0545	23.5858	30.482	20.4343	0.058462	0.0158295	0.316674
NM_011680	Usf2	37.1129	36.8902	42.2985	37.0109	30.8545	27.5123	35.6399	34.3771	0.0494641	0.0158308	0.264842
NM_007774	Cryga	0.00582353	0.00582353	0.00582353	0.00582353	0.00582353	0.00582353	0.0307397	0.0158486	0.0158313	0.0158313	0.0158313
NM_011198	Ptgs2	0.00713707	0.00713707	0.00713707	0.00713707	0.00713707	0.00713707	0.0376733	0.0194233	0.0158313	0.0158313	0.0158313
NM_001014761	Scn2b	0.0355895	0.0355895	0.0355895	0.0355895	0.0355895	0.0355895	0.18786	0.0968557	0.0158313	0.0158313	0.0158313
NM_001038708	Cdc42se1	31.9041	32.682	51.623	59.7921	24.386	30.4771	38.1408	38.6027	0.00274407	0.0158661	0.208821
NM_011933	Decr2	122.187	120.72	92.2869	110.527	85.9923	79.822	60.6522	82.7261	0.136417	0.0158701	0.887053
NM_153559	Qsox2	1.19642	1.07622	1.35488	1.33837	1.11148	0.914824	0.731689	0.90698	0.798349	0.0158783	0.0674837
NM_027088	Bap1	30.4068	34.7964	36.6079	39.0716	26.527	30.2737	28.4174	29.388	0.167857	0.0158819	0.26487
NM_001253820	Tmem184b	19.0515	15.8508	26.1215	27.7244	11.2974	12.8375	19.9943	14.1326	0.0209267	0.0159507	0.64473
NM_178643	C230052I12Rik	1.89975	2.05273	3.47486	3.58311	2.18863	2.20872	3.75227	3.74696	1.1892e-05	0.0159598	0.328109
NR_027832	1700020I14Rik	2.12913	2.39169	2.18029	2.47841	2.26525	2.2269	3.46837	3.27644	0.00888521	0.0159802	0.0146821
NM_001083906	Nr3c2	3.21455	4.59611	3.24202	4.54548	1.85285	1.79131	2.49476	1.48111	0.891017	0.0160189	0.885727
NM_172396	9130011J15Rik	108.375	95.9746	144.033	143.378	94.8598	89.4086	111.192	120.743	0.0019403	0.0160276	0.225794
NM_016980	Rpl5	207.546	191.771	205.406	241.794	222.996	216.247	291.788	319.724	0.0127198	0.0160604	0.0995654
NM_023514	Mrps9	9.2007	9.04157	9.22868	9.36612	8.40634	7.76827	7.31957	8.28705	0.82332	0.016065	0.493408
NM_026958	1810035L17Rik	10.9939	13.9502	10.1854	11.5626	12.7368	14.9575	18.2496	21.5435	0.264639	0.0160714	0.0496542
NM_001040632	C1qtnf5	5.60916	4.93829	7.66391	8.66136	10.733	6.74474	14.9988	13.2081	0.0214664	0.0160767	0.8086
NM_183286	Dhrs13	5.8031	6.87634	9.25883	8.26739	4.63542	5.7579	5.70001	5.99355	0.0409414	0.0160784	0.251337
NM_025527	Srp19	38.1026	40.0362	37.0895	43.169	43.2029	43.8514	49.6053	54.2981	0.0953332	0.016095	0.174554
NM_009104	Rrm2	17.8103	15.3477	57.9458	53.0794	6.40251	10.5636	18.7459	32.1543	0.00366656	0.0160952	0.773212
NM_010110	Efnb1	8.62711	9.71732	11.3567	12.5716	12.7929	11.3372	18.2479	14.6749	0.0176344	0.0161212	0.797246
NM_019835	B4galt5	9.8502	9.59746	11.567	13.4884	5.19041	7.3813	8.51247	6.23324	0.170496	0.0161236	0.741261
NM_001039544	Mup3	27410.3	22314.4	9690.29	11932.9	31272.1	34732.7	20744	15962.3	0.00217068	0.0161321	0.305114
NM_009542	Zfp101	0.317821	1.78835	0.718853	1.12221	4.85855	4.03331	6.0792	5.17155	0.671449	0.0161367	0.949019
NM_152807	Ccdc137	16.5206	17.7545	22.218	25.5856	15.1986	15.542	17.5082	14.2667	0.0507815	0.0161602	0.0801254
NM_016741	Scarb1	79.4073	76.9395	73.383	79.4221	72.0596	70.7802	70.2545	67.1187	0.270257	0.0162207	0.765709
NM_010062	Dnase2a	25.1005	26.6829	41.7119	48.0901	24.2145	22.6177	32.2689	35.3306	0.000676102	0.016247	0.131003
NM_001168509	Ffar2	0.111601	0.1086	0.100969	0.112588	0.1086	0.1086	0.213468	0.330175	0.0186596	0.0162538	0.0147096
NM_008361	Il1b	0.439269	0.348576	0.601223	1.03403	0.562464	0.796363	3.14545	8.57507	0.0105846	0.0162765	0.0905091
NM_008720	Npc1	66.9499	40.514	65.6855	59.0274	31.145	24.1078	24.2154	35.9446	0.508606	0.0162916	0.7786
NM_146151	Tesk2	12.0144	11.4164	9.92458	10.5168	9.4668	10.0672	9.47038	8.33191	0.046077	0.0163835	0.629433
NM_148932	Pom121	13.703	14.0709	15.4575	19.3654	11.4609	9.2242	12.2759	10.0068	0.190472	0.0163903	0.482539
NM_019758	Mtch2	142.569	148.66	138.586	134.936	159.7	168.26	146.98	161.784	0.108173	0.0163982	0.981541
NM_172701	Oscp1	0.180083	0.217137	0.325851	0.337397	0.183529	0.186558	0.221437	0.177593	0.0159074	0.0164318	0.0373843
NM_153100	Rtp3	194.336	247.962	214.534	256.31	321.976	382.701	319.543	286.595	0.674511	0.0164405	0.304507
NM_009371	Tgfbr2	75.7844	86.3297	75.4282	111.663	58.1622	53.5659	53.2105	59.1077	0.578856	0.0164619	0.605542
NM_023537	Rab3b	5.32755	2.67242	4.70788	8.74944	2.27281	1.46	1.30342	1.83275	0.535134	0.0164654	0.26821
NM_144792	Sgms1	5.37628	3.92716	4.52187	5.45108	2.86348	2.81629	3.87573	3.17052	0.239673	0.016484	0.55807
NM_013818	Gtpbp1	4.36279	3.90001	5.06785	5.08802	3.73182	3.68942	4.01629	4.41658	0.0105207	0.0165056	0.332717
NM_001162872	Exoc7	13.9494	13.7235	15.7731	13.5983	11.5801	12.7803	11.7565	11.5639	0.880394	0.0165322	0.330995
NM_008642	Mttp	124.277	114.575	112.55	136.019	98.8956	109.836	56.295	76.7553	0.0930643	0.0165336	0.061936
NM_009725	Atp5f1	329.295	363.315	318.646	341.377	368.711	405.372	401.459	439.813	0.708701	0.0165498	0.215568
NM_009462	Usp10	37.9826	43.9933	40.9284	47.8344	38.5969	39.0338	29.975	30.7531	0.198266	0.0165989	0.0396695
NM_001162956	Ccdc138	0.53131	0.728242	0.628595	0.804012	1.22874	1.03732	1.17263	0.927014	0.837671	0.0166122	0.436724
NM_172743	Plekha7	1.83078	1.5322	2.33777	2.09246	1.09823	1.27091	1.55146	1.07414	0.176801	0.016626	0.445203
NM_001033178	Tmem181a	1.48859	1.13052	1.77641	1.63995	0.819036	0.976834	1.29266	1.13478	0.0328388	0.0166265	0.881164
NM_146085	Apbb3	3.09936	3.99661	4.83972	4.25421	1.53378	2.40425	1.98087	2.8067	0.222226	0.0166444	0.885567
NM_198425	Eid2	2.40796	1.69367	3.26782	5.46583	4.29458	6.00251	8.0603	6.53035	0.041222	0.0166469	0.359634
NM_145956	Brcc3	16.5075	16.6006	13.9292	18.024	19.0889	18.0607	25.4727	23.4244	0.171003	0.0166932	0.0830128
NM_001033313	Pdap1	52.7835	55.0287	64.3635	62.9838	56.9692	57.2046	66.5307	65.7892	0.000203948	0.0166998	0.472422
NM_001161626	Tmem116	0.0609158	0.0428458	0.027556	0.0153636	0.108643	0.193263	0.0436942	0.075092	0.0244527	0.0167026	0.973208
NR_015474	Gm14047	0.031901	0.0598346	0.0577234	0.128732	0.065023	0.173503	0.579684	1.22694	0.0263789	0.0167064	0.157033
NR_027938	4930481A15Rik	8.64832	8.24571	9.38924	7.12525	10.7235	9.79924	13.2338	11.8692	0.341673	0.0167146	0.211663
NM_001252456	Ptprs	0.856699	0.813344	1.60757	1.83525	0.711409	0.83409	1.1936	1.02217	0.00120336	0.0167309	0.0520006
NM_027141	Spsb3	15.5123	17.0586	20.9939	20.6658	22.8691	32.784	39.3045	28.1647	0.151791	0.0167362	0.844323
NM_009691	Aplp2	42.919	34.4459	41.8583	42.8963	33.1687	30.3366	29.3539	32.384	0.622358	0.016737	0.385358
NM_008377	Lrig1	9.18931	8.55588	8.57299	10.849	7.05194	7.84038	6.54398	5.33522	0.435403	0.0167649	0.135849
NM_001163457	Mttp	78.4536	72.2044	71.3881	86.0878	62.6983	69.5929	35.7861	48.7179	0.0955059	0.0167694	0.0602697
NM_172118	Myl9	7.90598	7.10542	12.9147	13.1824	7.94536	10.3516	19.0079	18.9503	0.000829617	0.0167764	0.267465
NM_010117	Rhbdf1	3.70361	3.19479	5.18419	6.16852	2.65282	3.21467	3.22463	3.72132	0.0156435	0.0167912	0.119823
NM_001025163	Zfp78	0.332268	0.124642	0.360734	0.469288	0.880428	0.722853	0.762663	0.917488	0.225805	0.0167951	0.279453
NM_001102456	Aplp2	48.4543	38.8469	47.1838	48.4211	37.4127	34.2575	33.1337	36.5077	0.626526	0.0168016	0.385069
NM_001024385	Crls1	43.9026	48.4132	44.5136	55.5926	51.6856	49.5393	86.6542	74.4237	0.0205817	0.0168258	0.0561628
NM_001163750	Spsb3	18.0541	20.0551	24.5446	24.2525	26.9106	38.3317	46.7215	33.0382	0.150075	0.0168298	0.861646
NM_016776	Mybbp1a	15.1698	15.7679	16.5666	22.2172	11.7049	12.7417	13.1962	11.1106	0.305716	0.0168371	0.272892
NM_001100109	Srp54b	31.4059	26.6678	35.856	41.2284	37.9261	41.6661	54.794	45.8225	0.0250078	0.0168586	0.739539
NM_146191	Lrrk1	1.05671	1.15806	1.35895	1.54393	0.78397	1.01842	0.98545	0.842461	0.167215	0.0168597	0.218674
NR_045163	4933431G14Rik	62.4537	82.655	90.8281	63.5948	44.6137	35.9777	24.0036	41.4439	0.647562	0.0168685	0.470326
NM_133927	Itfg2	7.17378	8.09425	10.5721	11.1103	6.71133	6.80759	9.11214	9.5065	0.000621584	0.0168934	0.663282
NM_028358	Ssbp1	22.6761	27.4791	18.7126	16.0842	26.6231	27.0975	26.4778	25.9214	0.0342142	0.0168974	0.0511609
NR_045165	4933431G14Rik	56.835	75.2189	82.8169	57.8735	40.6	32.741	21.8441	37.7154	0.649651	0.0169018	0.469493
NM_018862	Agpat1	12.7175	14.2652	22.3349	20.6286	9.65712	11.3923	15.9309	12.1482	0.0124902	0.0169184	0.349415
NM_025752	4933411K16Rik	3.10006	3.24932	2.59573	2.13404	1.90802	1.97258	1.66264	2.21797	0.154837	0.0169647	0.177297
NM_001039658	Mtl5	1.71039	0.935686	2.45011	2.0131	0.435781	0.516803	1.49948	1.68675	0.0060431	0.0169716	0.124723
NM_009106	Rtkn	4.63351	5.36119	9.96295	10.9071	4.06803	5.00013	4.85347	6.29042	0.00727023	0.0169994	0.0456467
NM_147217	Gprc5c	11.935	13.5943	13.7593	15.0507	9.71259	10.1728	11.3293	8.65185	0.496551	0.0170014	0.469816
NM_029575	Tgfbr2	71.5068	81.7081	71.5388	105.788	55.0502	50.8813	50.5714	56.3985	0.558823	0.0170068	0.609308
NM_147222	Rdh19	55.7593	49.3723	43.5497	38.374	42.6299	42.2585	35.348	31.4107	0.0097106	0.017045	0.946291
NM_001039959	Ahnak	6.04002	7.85538	5.46457	7.12817	15.0406	16.3219	6.92101	10.733	0.0749811	0.0170687	0.161577
NM_026381	Shisa5	64.0388	64.8843	141.77	129.729	50.1548	56.369	110.774	122.042	6.5296e-05	0.0170995	0.683806
NM_008235	Hes1	9.52501	6.5091	9.75317	13.7062	19.0383	13.3192	23.5861	18.7867	0.116187	0.017109	0.767228
NM_146216	Vac14	14.9621	14.4561	22.3161	20.8555	10.4595	10.9442	11.1013	16.4093	0.0372151	0.0171123	0.493339
NM_009259	Spn	4.24055	2.91636	15.9855	16.114	3.02518	2.43447	7.57045	9.06082	0.00035701	0.0171207	0.161097
NM_001252445	Ppil2	28.8397	30.0277	28.5141	30.3684	26.4308	28.0863	26.2727	24.8709	0.31378	0.017123	0.314264
NM_025999	Rnf141	12.1882	11.578	9.50599	10.1759	15.0449	17.9532	19.3941	13.4185	0.376504	0.017148	0.460465
NM_028862	Rnf145	30.9664	20.7892	26.1612	32.2313	10.2294	13.0477	19.8936	11.9204	0.308019	0.0171498	0.695211
NM_025331	Gng11	28.5086	29.4779	28.6032	36.6883	29.6129	32.9651	50.5106	53.5256	0.0112971	0.0171582	0.0462546
NR_028405	Marcksl1-ps4	44.0986	65.9607	58.4148	68.5161	33.375	33.0585	40.9296	45.1404	0.13336	0.0171985	0.681186
NM_175423	Orai1	74.7678	78.8833	64.685	81.0862	61.197	69.0451	51.8425	50.2314	0.0846911	0.0172312	0.236608
NM_172875	Adc	0.484072	0.680955	0.8115	0.646349	0.406276	0.193585	0.258713	0.294852	0.639346	0.0172378	0.594557
NM_078478	Ghitm	157.311	168.001	152.666	171.279	185.733	191.488	188.223	180.414	0.709953	0.0172492	0.814871
NM_025668	Spcs2	148.844	141.49	156.617	169.39	176.147	211.634	203.314	182.782	0.381466	0.0172839	0.369817
NM_145590	BC017158	4.87067	5.25551	6.51165	6.57602	4.78858	5.1865	5.14312	4.58013	0.0450183	0.0172906	0.0240133
NM_145221	Appl1	3.1794	4.05204	2.45853	4.55083	8.69602	8.35043	9.71994	5.70811	0.654744	0.0172914	0.887559
NM_001199243	Kcnip4	0.0148791	0.0139539	0.0312438	0.0150107	0.0758192	0.0312438	0.0569207	0.073367	0.3065	0.0172932	0.843833
NM_001199242	Kcnip4	0.024091	0.0225929	0.0505873	0.024304	0.12276	0.0505873	0.0921611	0.11879	0.3065	0.0172932	0.843833
NM_001199245	Kcnip4	0.0472914	0.0443506	0.0993045	0.0477095	0.240982	0.0993045	0.180915	0.233188	0.3065	0.0172932	0.843833
NM_001199244	Kcnip4	0.0472041	0.0442687	0.0991213	0.0476215	0.240537	0.0991213	0.180581	0.232757	0.3065	0.0172932	0.843833
NM_030265	Kcnip4	0.0333567	0.0312825	0.070044	0.0336517	0.169975	0.070044	0.127608	0.164478	0.3065	0.0172932	0.843833
NM_001166457	Brcc3	12.5574	12.687	10.5961	13.7426	14.5211	13.7673	19.4073	17.8191	0.175944	0.0173398	0.0841904
NM_007824	Cyp7a1	69.4769	119.258	76.2036	102.313	50.8061	49.7857	48.1818	34.7453	0.534242	0.0174131	0.640276
NM_153557	BC029214	34.8675	49.7568	31.2725	36.6986	57.3017	79.4943	57.0216	76.7347	0.484583	0.0174152	0.5612
NM_001159498	Ppm1b	17.7492	15.4234	15.2224	15.4266	21.6865	20.1262	22.7807	18.3823	0.506723	0.0174273	0.696963
NM_001199122	Ghitm	267.567	285.894	259.772	291.315	315.388	325.311	320.106	307.04	0.724691	0.0174935	0.832088
NR_029791	Mir139	5.38624	6.31412	9.74614	4.0754	20.5849	15.8679	12.8783	11.9515	0.554359	0.0174997	0.382817
NM_001163751	Spsb3	16.9769	18.694	23.0824	22.7078	25.1265	35.7491	43.1909	30.5687	0.152867	0.017507	0.828237
NM_025858	Shisa5	48.6405	49.8705	106.113	97.9162	38.0502	43.3493	86.5654	92.0488	5.41662e-05	0.0175293	0.510965
NM_009284	Stat6	12.9661	12.0791	13.4553	14.1758	10.5767	10.0674	12.16	10.0911	0.185178	0.0175417	0.807288
NM_172980	Slc28a2	0.100423	0.119446	0.210519	0.303933	0.0649016	0.0488453	0.192087	0.178746	0.0012638	0.017552	0.230278
NM_001168526	Sgms1	1.30997	0.981434	1.05274	1.26249	0.686163	0.616937	0.98687	0.786662	0.205195	0.0176103	0.247034
NM_001163454	Prorsd1	25.2511	23.3234	23.2764	19.3221	30.0072	30.3174	26.1547	24.996	0.0445946	0.0176186	0.784355
NM_138743	Fam165b	9.14546	8.55313	8.20576	7.72674	9.47453	9.15786	9.85498	11.3794	0.801319	0.0176222	0.0542949
NR_026848	C030034I22Rik	0.166675	0.15631	0.33175	0.235409	0.271783	0.453255	0.733266	0.460238	0.0531193	0.0176305	0.913108
NM_020332	Ank	20.6883	17.9132	23.4635	18.13	15.162	15.5342	13.9454	11.0369	0.488739	0.0176422	0.209949
NR_028021	Ppifos	53.7384	65.0539	69.9255	61.7733	40.1477	50.0704	47.709	43.4943	0.502433	0.0176482	0.615301
NM_198651	4430402I18Rik	0.346569	0.262111	0.364123	0.428583	0.307627	0.476295	0.940901	0.870982	0.0146155	0.0176885	0.0980661
NM_001136227	Rtkn	1.14515	1.27804	2.47527	2.74445	0.98752	1.20713	1.20919	1.59945	0.0058009	0.0177142	0.0489791
NM_001163571	Senp3	42.6629	46.8785	45.0462	47.4801	35.7809	42.0067	35.7766	37.0528	0.780745	0.0177178	0.382236
NM_001159523	Shd	0.0718669	0.134796	0.0325099	0.0298966	0.0298966	0.0298966	0.0298966	0.0298966	0.0222828	0.017722	0.0222828
NM_009168	Shd	0.120967	0.22689	0.0547212	0.0503224	0.0503224	0.0503224	0.0503224	0.0503224	0.0222828	0.017722	0.0222828
NM_025422	Cd302	868.372	807.316	715.653	752.766	881.462	843.49	946.942	875.809	0.288794	0.0177393	0.0417832
NM_178089	Hnrnpul1	28.5933	26.98	29.1276	27.9599	21.0384	24.804	24.7838	23.5633	0.421437	0.0177894	0.769829
NM_010928	Notch2	3.23304	2.7608	3.49544	4.26116	2.06777	2.0927	2.58879	1.67365	0.3665	0.017806	0.368627
NM_001110338	Gprc5c	17.4684	19.6084	19.9742	22.037	14.1264	15.017	16.5787	12.6813	0.484101	0.0178475	0.45449
NM_009090	Polr2c	35.1766	33.4548	38.0491	37.0975	29.5978	31.4042	35.779	33.6762	0.0122461	0.017887	0.487564
NM_030702	Senp3	35.552	39.2146	37.2523	39.3616	29.8495	35.0047	29.541	30.6713	0.66697	0.0178982	0.386149
NM_001205057	Gm14295	10.3925	10.639	11.125	12.8054	11.8041	14.3823	21.3201	16.6641	0.045815	0.0179202	0.234186
NM_023887	Gcnt2	54.074	70.5141	56.6042	62.1039	37.8019	49.1174	40.8169	33.935	0.429499	0.0179515	0.64544
NM_026276	Aasdhppt	3.26361	3.42074	2.69882	4.00013	5.06434	5.48833	4.54067	4.56559	0.464398	0.0180111	0.555762
NM_178760	Gpr107	10.6041	11.6053	13.2893	14.4736	9.76117	9.77638	11.0076	8.98907	0.111987	0.0180322	0.159245
NM_001033148	1700029J07Rik	0.0361365	0.0225929	0.0272447	0.048608	0.079794	0.081891	0.0518406	0.0653343	0.835133	0.0180617	0.217867
NM_173430	Fkrp	59.7292	67.2536	61.7829	72.1553	47.4958	52.7629	55.8507	53.0881	0.297522	0.0180685	0.792407
NM_001199060	Wdr12	14.6426	15.064	14.062	17.8396	11.0087	12.8378	10.5795	11.6192	0.972857	0.018069	0.421562
NM_197992	Pcgf1	5.18221	5.93145	4.09781	4.56939	6.77846	8.24834	5.65865	7.20308	0.0848722	0.0180902	0.64059
NM_153127	Mmrn2	7.07261	5.39334	7.17438	7.67569	4.22284	4.43594	6.09798	5.16067	0.0545466	0.0181318	0.669
NM_013770	Slc25a10	82.1119	81.5624	159.297	122.728	50.0883	51.9574	77.2147	112.032	0.00757881	0.0181322	0.789925
NM_029623	3110002H16Rik	12.8973	12.4075	14.0388	11.7408	10.7247	10.0114	8.90151	10.435	0.670897	0.0181327	0.52663
NM_028839	Tmem110	26.1408	29.6154	35.2797	30.8608	24.9406	26.7767	20.4498	23.7682	0.929461	0.0181612	0.0561596
NR_015464	A330069E16Rik	1.49764	2.34084	1.35495	1.51088	3.56136	2.48885	2.86464	2.70771	0.315516	0.0181657	0.527682
NM_001162388	Pex11b	64.1713	67.4576	77.6945	72.7782	58.7738	50.9453	44.6254	57.39	0.731125	0.0181723	0.232002
NM_029068	Snx16	2.55535	2.16264	1.86079	2.51507	2.60425	2.6553	3.69565	4.24101	0.154011	0.0181805	0.0569433
NM_024248	Cars2	15.773	20.8877	18.1281	14.8266	24.935	31.5225	24.3104	23.3529	0.275766	0.0182029	0.785954
NM_016904	Cks1b	35.8849	38.2237	61.1243	80.226	20.7691	25.5006	45.7598	57.0153	0.00220419	0.018203	0.478369
NM_025287	Spop	40.2807	34.4387	35.9279	35.7068	56.1133	52.275	75.1873	48.7306	0.772701	0.018236	0.554483
NM_009145	Nptn	88.3832	96.7445	89.2462	113.871	70.9023	71.8689	68.5649	79.1333	0.472396	0.0182368	0.730111
NM_001162425	Efna1	22.5243	35.0147	23.867	32.3562	43.0412	59.3659	86.109	54.5664	0.489575	0.0182595	0.461097
NM_011402	Slc34a2	0.173371	0.441316	0.537783	0.599672	1.96882	4.73709	0.615865	0.610622	0.240477	0.0182689	0.0224902
NM_172757	Heatr3	27.9105	28.0033	25.7774	31.9875	21.8563	23.4396	21.4593	17.1354	0.433285	0.0183205	0.294554
NM_028608	Glipr1	5.76128	5.61629	10.7677	9.40663	6.02604	4.94753	16.965	20.11	0.000263163	0.0183669	0.0116748
NM_053162	Mrpl34	43.0198	50.7798	56.9283	45.8508	56.5407	64.9931	75.5422	69.5492	0.166567	0.0183689	0.601718
NM_001159497	Ppm1b	37.4207	32.6233	32.2231	32.4001	45.7862	42.3597	48.0748	38.6115	0.499573	0.0183898	0.69834
NM_001045516	Proca1	3.74211	3.28053	4.93117	4.10348	6.13511	7.3741	4.90154	7.22029	0.627709	0.0183943	0.19897
NM_009624	Adcy9	20.0923	20.0164	19.436	17.5346	13.7456	12.289	12.6333	7.33616	0.246341	0.0183981	0.484185
NM_019484	Alyref2	9.85354	9.72716	9.38395	10.8127	11.0992	13.9463	13.557	13.1269	0.508606	0.0184237	0.775911
NM_020618	Smarce1	4.80513	4.79673	5.59838	5.99489	5.21267	5.06226	7.24566	6.54993	0.00154945	0.0184474	0.167536
NM_172395	Cdc42se1	54.6947	53.7496	80.2857	95.4189	40.9591	48.5744	67.53	65.362	0.00202736	0.0185177	0.547922
NM_010723	Lmo4	7.73122	7.68012	7.6682	8.0018	6.56597	7.18976	15.7739	12.5943	0.0039726	0.0185317	0.00469346
NM_028963	4933427D14Rik	0.251421	0.292376	0.34575	0.415977	0.368975	0.373763	0.529003	0.446301	0.0145975	0.0185403	0.672525
NR_015349	Etohd2	24.8054	22.4103	22.0896	25.9419	31.3685	28.0182	40.9883	31.8908	0.270534	0.018544	0.334697
NM_011899_1	Srp54a	32.2607	27.6102	36.9653	43.0042	39.0761	43.2257	58.0059	47.5721	0.0262387	0.0185763	0.790248
NM_021312	Wdr12	16.518	16.8137	15.8293	20.1759	12.2893	14.4573	11.772	12.9913	0.975178	0.0185781	0.40122
NM_133219	Gcnt2	70.6536	88.8021	78.7495	79.1778	50.6638	65.8607	56.6004	49.2048	0.644337	0.0185898	0.665979
NM_001199061	Wdr12	19.1489	19.6649	18.3745	23.4426	14.408	16.8557	13.8236	15.0865	0.955953	0.0186016	0.39873
NM_010220	Fkbp5	5.46482	7.65482	10.19	8.14921	4.15929	3.21221	5.94524	3.97569	0.115351	0.0186352	0.863026
NM_011690	Vars	12.845	15.6883	25.3851	28.4076	11.8022	13.8631	15.0968	17.4969	0.00519782	0.0186364	0.0658382
NR_027875	1810058I24Rik	84.7661	57.2945	83.8841	82.7295	33.3428	31.9399	33.4668	60.8774	0.23315	0.0186486	0.704685
NM_178655	Ank2	0.177354	0.131044	0.160457	0.184344	0.17527	0.151021	0.334097	0.318003	0.0114095	0.0186534	0.0354946
NM_001081065	Zfp707	25.5846	39.2468	34.3073	24.5203	57.177	47.7911	58.4629	50.642	0.877707	0.0186736	0.685631
NM_011436	Sorl1	0.22609	0.254437	0.486374	0.484057	0.235537	0.232268	0.184996	0.27499	0.0320011	0.0187279	0.0231589
NM_011925	Cd97	11.9569	14.5254	16.0475	20.1949	8.36053	9.48908	13.7679	14.5404	0.00946538	0.0187827	0.413729
NM_013487	Cd3d	3.4722	3.25628	10.0028	7.5589	1.86244	1.49088	7.07847	8.74071	0.000284947	0.018805	0.0457477
NM_001145858	Sh3bp2	17.5126	22.1601	24.4864	32.2918	13.5779	13.8744	15.1194	19.5843	0.0596284	0.0188053	0.592295
NM_178778	Scai	0.500678	0.43198	0.3805	0.38388	0.367386	0.308615	0.344766	0.335754	0.18145	0.0188196	0.146925
NR_027414	Fbxo34	19.7348	24.9252	17.0957	19.7312	14.3082	15.9679	15.6229	14.0631	0.254655	0.0188499	0.341286
NM_027422	Mier2	2.11399	2.27001	2.79238	3.10306	2.70383	2.57737	3.27531	3.13758	0.00235536	0.0189072	0.228665
NM_001168525	Sgms1	3.07653	2.3022	2.68246	3.28063	1.77077	1.6617	2.2868	1.80782	0.263677	0.0189332	0.788616
NM_011893	Sh3bp2	8.51008	10.7602	11.8933	15.7032	6.59475	6.74058	7.28083	9.49176	0.062579	0.0189402	0.579341
NM_133255	Hook2	8.32918	10.3777	8.8771	10.3203	7.52511	5.55659	6.54785	5.7508	0.917825	0.0189597	0.720404
NM_153104	Phospho1	2.45298	4.73892	4.9268	6.01346	12.2746	11.1399	11.0027	33.3106	0.215634	0.0189611	0.971116
NM_021272	Fabp7	0.692853	1.10843	1.10619	1.39796	1.34992	1.23762	2.24127	2.57233	0.0242982	0.0189699	0.382548
NM_001136088	Sh3bp2	12.0749	15.2794	16.8833	22.2457	9.36199	9.5664	10.3695	13.5033	0.0614565	0.0189986	0.588279
NM_001145859	Sh3bp2	3.37717	4.2734	4.722	6.22178	2.6184	2.67557	2.90019	3.77667	0.0614565	0.0189986	0.588279
NM_001146085	Fbxo34	26.1532	31.8232	22.5786	25.9014	18.7246	21.3199	20.9487	18.2961	0.265365	0.0190345	0.362819
NM_001205083	Scarb1	103.713	98.1933	90.7333	101.493	92.4481	88.7017	83.8899	79.5479	0.0964399	0.0190875	0.49832
NM_001170785	Mthfd1l	0.591187	0.543659	1.07492	2.14246	0.298325	0.244532	0.735573	0.843389	0.005032	0.019112	0.827279
NM_016775	Dnajc5	14.838	13.9153	15.0283	17.8034	10.2156	10.2977	13.5778	9.99284	0.222792	0.0191148	0.990133
NM_009939	Cops2	7.21329	9.32499	5.12113	7.52975	10.7207	12.8955	30.1818	15.2892	0.484507	0.0191426	0.104943
NM_001167991	Hook2	8.57946	10.6895	9.14384	10.6098	7.75123	5.70497	6.7446	5.91349	0.917537	0.0191618	0.727372
NM_001112711	Grk6	11.4836	12.2054	14.0399	14.6328	9.40485	9.92181	12.6648	10.2842	0.0345178	0.0191767	0.840177
NM_153569	Gak	12.5812	12.5953	11.5714	13.1044	10.9585	10.8323	10.803	9.50564	0.350273	0.0191874	0.602756
NM_001161769	Lmo4	9.30023	9.36174	9.45375	9.78096	7.9412	8.75582	19.2316	15.3687	0.00364917	0.019202	0.00494422
NM_001164111	Nfatc1	3.57974	3.15966	4.2865	4.2664	2.75407	2.84725	3.55787	2.87265	0.040642	0.0192125	0.437183
NM_001145922	Arhgef40	4.6391	4.75668	5.94591	6.20896	3.82958	4.40142	5.19102	4.66646	0.00856407	0.019269	0.45126
NM_145563	Zfp932	2.74998	2.76319	2.75455	2.87338	4.2039	3.56108	10.4262	5.32706	0.122876	0.0192714	0.140747
NM_024196	Tbc1d20	3.59908	4.38454	3.75099	3.99281	2.96672	3.05453	3.19464	2.5518	0.633713	0.0192863	0.869932
NM_001177403	1110001A16Rik	7.18165	7.53017	7.91122	7.24515	7.23437	7.21816	9.2533	9.42675	0.00492677	0.0193182	0.0110251
NM_015829	Slc25a13	77.1149	74.7316	58.9495	60.3278	62.4608	61.6907	56.5867	47.4693	0.00947489	0.0193191	0.536226
NM_027918	1300017J02Rik	442.95	381.606	319.128	328.32	380.577	410.01	247.415	236.356	0.00113203	0.0193218	0.0453113
NM_001177572	Slc25a13	33.0399	32.0006	25.2569	25.8426	26.7515	26.427	24.2446	20.3382	0.00952191	0.0193611	0.535863
NM_170779	Wwc1	21.637	16.0666	17.0661	18.9661	13.432	14.297	12.4663	9.46662	0.257888	0.0193831	0.382165
NM_001163379	Agpat1	15.3389	17.3843	27.0585	24.7354	12.011	13.9042	19.4844	14.8348	0.0131638	0.019387	0.34276
NM_001146086	Fbxo34	39.1722	47.135	34.0422	39.1518	28.0657	32.048	31.6399	27.3372	0.29687	0.0194217	0.399674
NM_001110505	Amy1	509.944	435.522	366.776	368.562	591.532	655.772	400.808	394.697	0.00180904	0.0194394	0.101669
NM_016857	Exoc7	15.6959	15.4617	17.6961	15.2795	13.1101	14.6123	13.2021	12.9236	0.968563	0.0194478	0.291458
NM_009790	Calm1	197.809	174.306	195.634	232.005	208.397	220.736	281.229	278.065	0.0216343	0.0194547	0.3102
NM_009834	Ccrn4l	93.9415	131.288	122.501	61.6813	63.9152	47.8102	36.1385	21.2198	0.127196	0.0194763	0.411755
NM_027909	C2cd2l	8.51352	10.0645	7.83531	8.34425	7.0744	7.67058	6.17515	4.70137	0.0559924	0.0195018	0.350221
NM_178079	Pm20d1	47.899	40.8128	44.8751	37.7236	39.903	42.6005	24.2565	27.8138	0.0190168	0.0195079	0.0498328
NR_015608	1810058I24Rik	328.049	223.326	328.288	319.534	130.12	125.435	130.814	239.451	0.23191	0.0195218	0.704173
NM_009294	Stx4a	15.3726	18.1696	20.6741	19.4574	18.8091	20.5552	26.2464	24.4977	0.0142389	0.0195224	0.531581
NM_173396	Tgif2	0.440714	0.522074	0.797451	0.748819	0.638263	0.504621	1.19793	1.12087	0.00143006	0.0195262	0.19374
NM_025856	1700029G01Rik	0.147409	0.181443	0.358417	0.529787	0.103283	0.0918642	0.273148	0.317998	0.000981072	0.0196091	0.62602
NM_009052	Bex1	0.124137	0.186268	0.11231	0.150282	0.050605	0.0900205	0.0712337	0.0489683	0.531106	0.019638	0.957784
NM_133888	Smpdl3b	1.95163	1.88746	10.6493	7.87554	1.80251	1.16096	3.03308	4.33045	0.00151114	0.0196536	0.115293
NM_176835	Dnajc22	154.007	143.226	135.202	159.833	130.262	116.637	119.921	110.073	0.521832	0.0196601	0.628852
NM_144954	Ppil2	37.299	39.3453	38.0261	39.8808	34.6295	36.8367	34.9059	32.9639	0.559256	0.0196693	0.286043
NR_003633	Meg3	0.186729	0.488007	0.313859	0.524967	0.0883872	0.0786154	0.186729	0.186729	0.114517	0.019686	0.404403
NM_001038018	Grk6	8.41949	8.94872	10.2937	10.7284	6.8954	7.27443	9.30002	7.5401	0.0349486	0.0196897	0.84614
NM_001163029	Cd97	12.9186	15.3641	17.3685	21.5515	8.86303	10.4509	14.7537	15.7649	0.00911586	0.0197077	0.433157
NM_001039105	Kcnrg	0.622847	0.898639	0.216733	0.29001	0.78125	0.738307	0.641504	0.944978	0.0248629	0.0197239	0.0214964
NM_172935	Amdhd2	29.791	31.249	45.0107	42.8018	21.6529	21.771	22.5914	34.2919	0.044428	0.0197504	0.614817
NM_028730	Pex26	91.2518	97.5742	103.004	133.464	49.3237	50.0551	70.7556	32.8002	0.671041	0.0197668	0.575119
NM_001164518	Iglon5	0.312825	0.712475	0.444747	0.450845	0.182178	0.283565	0.170961	0.132214	0.390583	0.0197706	0.498396
NM_009097	Rps6ka1	7.95198	7.93921	12.3243	14.1312	6.46318	6.93955	6.44313	9.1182	0.0277587	0.0197789	0.121526
NM_008550	Man2b2	4.98724	4.51677	6.05601	6.59347	3.50462	3.63181	3.41841	4.89284	0.0920225	0.0197803	0.478492
NM_001168592	Commd6	29.9439	35.5253	33.1294	29.9661	36.9512	39.2975	39.5066	40.322	0.915633	0.0197804	0.481441
NM_030184	Armc9	0.567894	0.850904	0.90356	0.809985	1.16418	1.4319	1.07377	1.24239	0.714429	0.0198367	0.262431
NM_174847	C2cd2	7.5153	6.87905	9.66229	9.51479	7.1907	6.86302	8.05181	7.48184	0.00344132	0.0198924	0.0395708
NM_001168512	Ffar2	0.200271	0.0939086	0.18119	0.202042	0.218595	0.218595	0.478841	0.592507	0.0368829	0.0199085	0.232943
NM_001163031	Cd97	8.41429	10.0351	11.323	14.0765	5.78893	6.81538	9.61394	10.262	0.00935226	0.0199098	0.442934
NM_008863	Pkib	0.495309	0.50024	0.723885	1.15313	0.504787	0.690738	2.3321	2.14172	0.00240818	0.0199144	0.0633906
NM_001044719	D17Wsu92e	122.814	127.231	124.921	133.696	107.212	103.65	114.092	94.2981	0.877368	0.0199252	0.659257
NM_001163030	Cd97	6.79736	8.18241	9.15369	11.4911	4.71855	5.45929	7.83283	8.31328	0.0093237	0.0199295	0.432815
NM_175372	Rdh13	0.778099	0.723395	1.10318	1.1248	0.49433	0.537385	0.876244	0.571354	0.0322549	0.0199346	0.740841
NM_001033279	D17Wsu92e	173.088	179.54	174.681	187.942	151.612	146.175	159.614	132.327	0.975448	0.0199536	0.646127
NM_145928	Tspan14	26.5376	24.8874	35.417	35.2034	35.5127	36.2382	38.4676	32.5809	0.0273788	0.0199609	0.0209984
NM_001164112	Nfatc1	1.48193	1.30291	1.75972	1.76816	1.14724	1.16894	1.47181	1.18742	0.0417635	0.0199667	0.445382
NM_010495	Id1	6.52157	4.0631	9.32485	7.72946	7.48297	6.573	16.0944	18.1699	0.00668457	0.0200291	0.220523
NM_029653	Dapk1	11.9241	14.2768	11.9052	10.5501	18.7298	18.9153	25.9358	16.2022	0.809544	0.0200307	0.411366
NM_001110337	Gprc5c	40.8215	41.9261	49.1421	51.5879	34.2992	34.0284	40.7066	30.5479	0.193814	0.0200519	0.322943
NM_028979	Cyp2j9	1.37675	1.26424	1.34938	1.30212	1.66618	6.55187	8.66831	6.30773	0.314056	0.0200534	0.319012
NM_008668	Nab2	3.21189	2.78106	3.72844	3.206	3.18675	3.389	4.65646	4.99423	0.00979909	0.0200686	0.10584
NM_177888	Zfp78	0.0564284	0.0211678	0.0510522	0.0796983	0.149521	0.112531	0.140315	0.133556	0.297748	0.0200762	0.37274
NM_030236	Fbxo34	57.304	69.4312	50.8353	58.6547	41.3493	47.3941	46.804	40.6994	0.36315	0.0200854	0.447321
NM_008479	Lag3	0.891353	2.06369	2.79731	2.5291	4.82593	6.41334	3.40991	3.46118	0.689871	0.0201636	0.0606613
NM_008894	Pold2	3.90412	3.84479	5.74437	5.92852	3.72963	4.1891	4.45879	4.59767	0.000954759	0.0202078	0.0119225
NM_019739	Foxo1	102.194	108.951	107.976	87.6842	71.3919	59.8407	77.8865	52.7362	0.696438	0.0202365	0.810782
NM_011898	Spry4	28.2159	36.7518	30.8965	13.7809	8.10183	10.9614	13.921	11.1524	0.739077	0.0202416	0.193736
NM_023665	D4Wsu53e	74.3932	48.1668	83.0639	40.1645	173.091	138.34	107.943	138.298	0.582308	0.0202457	0.682259
NM_011888	Ccl19	10.3355	12.2352	15.7891	15.5549	19.6852	11.519	33.5433	33.2513	0.015927	0.0202759	0.173612
NM_026189	Eepd1	7.70205	6.36987	10.7717	10.2705	5.21165	6.37021	6.81105	7.68839	0.014216	0.0203499	0.306948
NM_009993	Cyp1a2	1024.89	766.641	1042.13	1167.19	691.035	618.376	511.871	726.28	0.569833	0.0203589	0.297467
NM_008638	Mthfd2	1.69792	3.03992	10.3341	10.6669	6.29242	8.18525	11.2195	10.7317	0.00366036	0.0203974	0.026075
NM_153158	E130308A19Rik	3.71296	3.59089	2.72936	3.62874	2.71976	2.20872	2.44133	2.40294	0.416651	0.020398	0.483589
NR_029733	Mir15a	2.88277	3.71733	1.63008	2.54473	4.77415	6.20618	3.44631	3.90901	0.0421291	0.0204333	0.798427
NR_029734	Mir16-1	1.7721	2.28511	1.00204	1.56429	2.93476	3.81506	2.11851	2.40294	0.0421291	0.0204333	0.798427
NM_027986	Cdadc1	8.83467	9.4052	7.28545	8.64627	11.1147	10.9875	11.5117	9.62964	0.217245	0.0204689	0.519578
NM_021419	Rnf8	12.3916	11.9877	13.2623	13.0533	12.4694	13.2877	17.5712	15.42	0.0126032	0.0204934	0.0865906
NM_028809	Arpc5l	16.1137	17.2073	17.3899	17.3481	18.7884	21.158	18.5666	19.7819	0.973768	0.0205144	0.336465
NM_001013785	Akr1c19	182.668	171.166	191.967	252.276	112.67	99.7075	115.578	174.141	0.116831	0.0205407	0.790171
NM_001177628	Slc45a3	26.1754	38.6115	35.4401	23.106	89.8472	60.3062	44.7653	46.5181	0.17243	0.0205614	0.348655
NM_011708	Vwf	0.386377	0.335094	0.519707	0.51225	0.310138	0.216961	0.35481	0.343943	0.0270673	0.0205672	0.761414
NM_007996	Fdx1	212.506	210.493	169.77	141.675	160.805	150.343	119.642	142.153	0.0198792	0.0205766	0.357992
NM_206974	Kcnrg	2.04677	2.95307	0.854661	0.953016	2.56731	2.42619	2.10808	3.26061	0.0307889	0.0206311	0.0225953
NM_007543	Ceacam2	46.7533	38.4106	36.9055	34.3031	51.4171	49.5853	47.0899	43.7118	0.0667877	0.0206518	0.579907
NM_145422	D10Wsu52e	27.474	29.3417	32.6397	32.5605	26.0098	27.5279	26.5724	28.8612	0.0451053	0.0206539	0.158294
NR_029447	E130317F20Rik	15.307	17.4313	19.3881	22.5018	13.5942	13.6771	14.2212	16.8206	0.0456145	0.0206702	0.407739
NM_130860	Cdk9	51.9928	60.9624	51.7084	50.9017	65.801	66.0909	60.3843	58.3126	0.0724355	0.0206745	0.884828
NM_011307	Uimc1	5.79186	5.62882	4.85972	5.72528	8.16381	6.77434	8.91195	6.90942	0.893119	0.0206844	0.497457
NM_001003972	Senp7	0.740757	0.80157	0.927945	0.919763	1.91637	1.08468	1.4714	1.40484	0.569018	0.020696	0.557546
NM_011066	Per2	15.6487	19.3841	13.4149	15.1007	3.20398	6.295	5.65441	1.31881	0.437463	0.0207624	0.734123
NM_001136069	Ldha	132.021	107.771	155.627	168.533	143.535	140.358	216.41	201.269	0.00390853	0.0207705	0.527836
NM_009174	Siah2	64.1417	79.9789	71.9407	69.556	78.345	95.3793	101.781	121.298	0.239264	0.0207726	0.201799
NM_009180	St6galnac2	0.110876	0.155972	0.317656	0.298284	0.282494	0.184259	0.477181	0.601387	0.00465908	0.0208129	0.992205
NM_008923	Prkar1b	0.386183	0.289735	0.489146	0.311678	0.43293	0.560097	1.14495	0.799772	0.0774443	0.0208143	0.215445
NM_010699	Ldha	155.222	126.702	182.955	198.136	168.737	164.993	254.413	236.612	0.00391395	0.0208166	0.527453
NM_001252193	Amz2	7.15728	7.62817	9.12629	8.06734	6.85877	7.12415	6.99108	6.89279	0.119972	0.0208655	0.0964789
NM_177806	Prpf39	4.33486	4.73587	4.69006	6.04132	6.19405	7.77777	13.5059	8.28543	0.125113	0.0208719	0.436044
NM_144930	Ces1f	519.779	386.616	387.508	381.149	391.141	364.535	264.511	250.649	0.0255819	0.0208752	0.213039
NM_001001186	Zfp456	0.134555	0.0901339	0.121735	0.155137	0.274259	0.139393	0.698583	0.379127	0.081125	0.0209087	0.219084
NM_001163159	Pcyt1a	20.9832	23.1428	20.3563	22.1451	19.839	18.1096	17.9144	15.5634	0.196198	0.0209524	0.44498
NM_001252455	Ptprs	0.777103	0.738123	1.49627	1.69861	0.639671	0.776663	1.10529	0.962862	0.00120829	0.0209618	0.0571933
NR_004418	Rnu73b	604.727	573.355	571.162	671.753	627.813	574.066	862.445	951.566	0.0129451	0.0209787	0.0289841
NM_001162365	Ptk2b	6.44759	7.00919	7.84591	7.58566	6.57558	7.5331	5.46585	5.43991	0.223071	0.0209934	0.00854776
NR_038186	0610007N19Rik	2.71695	1.80483	3.37988	3.42622	2.65357	2.77067	5.84652	7.14504	0.00476712	0.0210733	0.12761
NM_001040682	Clmn	49.4782	58.6145	50.1487	52.3528	41.5845	30.7562	35.5165	23.8665	0.388669	0.0210831	0.587061
NR_040717	C130083M11Rik	0.00483367	0.0135993	0.0218657	0.00975283	0.0147785	0.0262893	0.115571	0.0762695	0.0449689	0.0211106	0.26236
NM_172465	Zdhhc9	31.2881	23.1205	27.5606	26.3339	22.5344	20.5889	18.5235	15.0649	0.254608	0.0211393	0.249455
NM_172926	Snx14	4.74405	4.14533	4.4742	4.64472	3.90712	3.5307	4.00139	3.8757	0.382461	0.0211421	0.742473
NM_001164611	Smpd4	1.9328	1.76816	2.82549	3.12939	1.76047	1.73769	2.463	2.32158	0.000445207	0.0211441	0.0936374
NM_001164604	Nsmce2	16.3812	17.51	18.5655	14.8379	12.6556	12.7733	14.3191	14.4177	0.432351	0.0211716	0.29034
NM_001163160	Pcyt1a	32.0484	35.3696	31.1719	33.8543	30.3401	27.7085	27.4236	23.7988	0.200081	0.0212092	0.439456
NM_183278	Fam25c	37.1799	58.2892	52.2402	51.8112	66.2141	68.681	86.0224	80.3685	0.232702	0.0212137	0.688792
NM_015730	Chrna4	0.442385	0.193609	0.560333	0.743829	1.35255	1.14955	2.11546	0.930708	0.207258	0.021215	0.328185
NM_011862	Pacsin2	51.9951	47.3742	63.4482	74.2908	41.4522	47.4436	47.0617	51.2763	0.0246674	0.0212201	0.141651
NM_011870	Cib1	98.8372	120.836	121.098	114.446	125.605	139.784	147.291	154.197	0.164427	0.0212209	0.673069
NM_029315	Pou5f2	0.882228	0.572663	0.266058	0.296677	0.599407	0.533139	0.843751	1.16004	0.258542	0.0212518	0.00603403
NM_010278	Gfi1	0.0418734	0.157078	0.454607	0.46468	0.0426747	0.0379567	0.0400471	0.0825889	0.0504978	0.0212762	0.142469
NM_001130408	Arf1	230.353	227.298	256.947	280.585	204.499	219.897	235.117	233.976	0.0105316	0.0212818	0.361626
NM_008105	Gcnt2	40.1225	50.7239	44.7856	44.893	28.8887	37.7866	32.2928	27.3378	0.598882	0.021298	0.637786
NM_144549	Trib1	53.5054	66.7865	66.4072	58.7682	39.0153	46.7246	45.4781	50.4618	0.386399	0.021324	0.686969
NM_013667	Slc22a2	5.35385	6.69456	4.50971	6.23931	4.32741	4.7694	3.32528	3.30748	0.0983605	0.0213289	0.393956
NM_001167922	Gtf2e2	11.0963	10.8008	12.4656	14.3777	13.5061	13.1093	15.3904	14.3658	0.0187748	0.0213714	0.33203
NM_016720	Neu3	1.32384	1.61937	1.90072	0.72584	4.86875	3.4696	9.33061	3.51927	0.882817	0.0213715	0.481427
NM_138595	Gldc	22.7162	46.6076	33.4318	30.4416	68.7063	87.3038	52.9988	56.2778	0.389596	0.0214018	0.437865
NM_001033448	Gm962	3.3459	3.94935	4.64507	5.58702	2.70443	3.08523	3.80687	3.18586	0.0344005	0.0214093	0.416779
NM_145416	Kri1	12.0486	12.8232	15.3334	12.7856	10.0628	10.5365	11.4514	9.71273	0.328401	0.0214261	0.500413
NM_009981	Pcyt1a	23.2155	25.6527	22.6136	24.548	22.0255	20.1343	19.8877	17.2729	0.198036	0.0214409	0.43042
NM_153762	Rnf26	428.36	464.791	763.192	730.079	353.119	432.025	557.888	573.823	0.00138252	0.0214746	0.267721
NM_201607	Pde4c	2.71534	3.12237	2.35247	2.34248	1.9948	1.39158	2.07386	1.9019	0.85053	0.0214782	0.119376
NM_001039478	4933421E11Rik	5.00805	5.92184	5.12191	7.02934	6.65725	6.51337	11.2452	9.44817	0.0522801	0.0214787	0.1531
NM_007476	Arf1	490.43	483.963	547.286	597.539	435.761	468.561	500.623	498.627	0.0104754	0.0214998	0.356476
NM_172692	Gba2	3.49099	3.2739	2.88437	4.33397	2.06319	2.10241	1.77608	2.53095	0.829085	0.0215346	0.925733
NM_001159510	Pacsin2	44.0526	40.2376	53.9832	63.3701	35.365	40.3319	40.1063	43.7046	0.0234032	0.0215563	0.135586
NM_172116	Pddc1	22.3504	19.1851	29.6892	25.7843	27.9769	27.315	38.8785	31.8433	0.0213429	0.0215696	0.753866
NR_045601	Alg9	6.14329	6.34322	7.84856	8.43877	6.21025	6.7049	5.23441	6.05836	0.2315	0.0215772	0.0118352
NM_001112805	Zfp78	0.122767	0.0460531	0.11107	0.173394	0.300279	0.244824	0.28179	0.290567	0.290833	0.0215951	0.365614
NM_025822	Rsrc1	18.3563	17.5716	14.4131	16.7915	13.1825	13.32	15.9184	15.0072	0.909252	0.0216033	0.0247711
NM_008305	Hspg2	3.46536	2.76605	3.52518	4.72526	2.07542	2.12902	3.11946	2.92877	0.0272046	0.0216129	0.66783
NM_025874	Plin5	43.2164	59.2568	66.9704	66.0811	72.5001	73.4762	81.0332	93.5978	0.0606384	0.0216229	0.606968
NM_008028	Flot2	40.4913	46.6137	44.8194	38.8235	28.4577	35.5047	28.5356	33.2918	0.692774	0.021644	0.956129
NM_178687	Cd226	0.082531	0.0386994	0.037334	0.0208152	0.0741672	0.0748114	0.217062	0.122085	0.899468	0.0216495	0.0559885
NM_008067	Gabra3	0.24892	0.121795	0.215413	0.283876	0.419129	0.353171	0.610684	0.448265	0.193743	0.0216663	0.923032
NM_145154	Angptl6	31.3618	31.2176	21.2555	19.5385	29.4386	28.9271	31.52	27.4556	0.00664791	0.0216848	0.00581186
NM_001252282	Ogdh	45.088	44.8928	49.4735	45.3425	43.3528	45.0603	40.0569	37.1048	0.235867	0.0216917	0.0371622
NM_021454	Cdc42ep5	1.31625	2.23735	2.53055	2.4068	3.94048	2.23713	6.05819	10.141	0.0458909	0.0216995	0.262651
NR_026990	Gm5577	0.0294076	0.0294076	0.0294076	0.0294076	0.0294076	0.0294076	0.0768251	0.158436	0.021707	0.021707	0.021707
NM_001243150	Gm13286	0.168763	0.168763	0.168763	0.168763	0.168763	0.168763	0.440879	0.909222	0.021707	0.021707	0.021707
NM_001040434	Rgag1	0.0612178	0.0612178	0.0612178	0.0612178	0.0612178	0.0612178	0.159927	0.329816	0.021707	0.021707	0.021707
NM_177653	F830045P16Rik	0.013604	0.013604	0.013604	0.013604	0.013604	0.013604	0.0355393	0.0732924	0.021707	0.021707	0.021707
NM_016983	Vpreb2	0.0946093	0.0946093	0.0946093	0.0946093	0.0946093	0.0946093	0.247159	0.509715	0.021707	0.021707	0.021707
NM_153166	Cpne5	0.00239227	0.00239227	0.00239227	0.00239227	0.00239227	0.00239227	0.00624961	0.0128885	0.021707	0.021707	0.021707
NM_177393	Nalcn	0.00332552	0.00332552	0.00332552	0.00332552	0.00332552	0.00332552	0.00868765	0.0179165	0.021707	0.021707	0.021707
NM_001013607	Vmo1	35.127	39.9462	33.2817	34.8795	61.1687	42.6223	50.7892	50.4618	0.621007	0.0217082	0.678391
NM_011849	Nek4	4.25864	3.2565	3.67508	4.79203	6.64375	4.95901	7.67587	6.33196	0.289668	0.0217152	0.785401
NM_001199307	Gm14435	48.9593	70.307	61.0591	58.4818	65.4887	77.2024	107.955	99.7501	0.123674	0.0217477	0.152347
NM_138659	Prpf8	27.7299	26.0495	26.3123	26.4639	21.6279	23.1579	22.6228	17.9854	0.379083	0.0217508	0.527329
NM_001252444	Ppil2	10.8314	11.456	11.0667	11.6033	10.0591	10.7245	10.1909	9.65795	0.632649	0.021787	0.320652
NR_037604	Rdh18-ps	35.4498	31.2719	27.4022	23.5881	26.7799	27.5853	21.7424	19.3866	0.00854701	0.0218265	0.929162
NM_175145	Tmem127	46.4923	51.3327	44.5371	48.103	41.8884	45.7004	39.1576	35.8431	0.0768081	0.0218574	0.315361
NM_030706	Trim2	4.24306	5.02138	2.4678	5.45264	9.62661	9.98175	13.5267	7.82083	0.729305	0.0218662	0.600599
NM_001164491	Ablim3	2.45819	3.33705	1.40964	2.24627	5.76149	6.36032	6.80122	3.20804	0.193075	0.0219095	0.668945
NM_001040403	Flot2	61.5567	70.5575	67.8694	58.9646	43.2769	53.9091	43.1308	50.7504	0.68737	0.0219344	0.959659
NM_001160163	Neu2	5.39352	7.26294	7.88252	5.58073	15.3626	14.4164	11.9037	7.3647	0.289827	0.0219406	0.192019
NM_019937	Ccnl1	0.922343	0.810439	0.977304	1.06462	1.11783	0.83607	1.62913	1.86015	0.0132023	0.0219433	0.0757805
NM_134062	Dapk1	11.3289	13.7195	11.4131	10.0935	18.0221	17.9583	24.7808	15.3596	0.808171	0.0219439	0.432612
NM_179203	Atad3a	20.4223	23.6788	25.708	25.0695	18.9639	19.1947	17.6141	20.981	0.260301	0.0219575	0.303751
NM_028221	Fam192a	23.2844	23.6268	25.5113	24.469	20.668	20.9929	22.2688	24.413	0.0270196	0.021962	0.390967
NM_001113464	Tec	2.44913	1.92454	1.7775	1.6223	3.07885	2.62258	2.20718	2.402	0.0443891	0.0219621	0.833577
NM_001033399	Gfod1	3.9361	4.3505	4.96009	5.81453	7.30651	9.93923	10.7555	6.37704	0.505296	0.0219716	0.413854
NM_026603	Denr	34.9698	32.4979	31.6062	31.2644	32.5883	32.0819	43.1445	39.1053	0.052461	0.0219872	0.00758
NM_026654	Toe1	9.90512	9.20805	13.5791	13.6582	7.53794	8.27289	12.3688	10.4933	0.00205634	0.0220023	0.914181
NM_001163155	Col4a5	0.375442	0.423466	0.291476	0.327578	0.3697	0.535782	0.114028	0.135092	0.00225557	0.0220076	0.00977279
NM_009361	Tfdp1	17.34	22.7664	27.7351	37.396	13.6039	14.7394	20.2759	21.9077	0.0136957	0.0220155	0.705019
NM_007437	Aldh3a2	35.6864	28.9864	34.2152	36.1923	17.3983	17.3088	15.2011	27.6686	0.464649	0.0220574	0.820541
NM_001162366	Ptk2b	5.91165	6.44013	7.2014	6.93626	6.03748	6.91773	5.0062	4.99005	0.216083	0.0220598	0.00892762
NM_011596	Atp6v0a2	8.82404	11.3463	9.39542	11.2897	8.4211	8.65521	6.81965	5.62364	0.186776	0.0220713	0.129393
NM_008681	Ndrg1	11.8252	10.389	12.8462	10.6437	13.1267	18.0113	55.9587	26.6615	0.0805482	0.022082	0.107094
NM_001161362	Ppp2r3a	4.84482	4.88587	3.21237	4.61984	6.96665	6.73788	7.96584	5.69413	0.36937	0.0220922	0.43225
NM_015729	Acox1	1272.46	1193.09	1026.3	1077.71	1169.64	1057.94	765.912	882.787	0.00863043	0.0221111	0.207978
NM_178200	Hist1h2bm	10.0364	14.0413	12.9505	9.46122	15.5942	15.6599	19.6694	19.1463	0.558818	0.0221148	0.281262
NM_021308	Piwil2	0.107161	0.0628106	0.121189	0.0810812	0.0409543	0.0485687	0.0512435	0.0528396	0.376287	0.022128	0.924214
NM_198649	Ablim3	3.74565	5.14551	2.13154	3.44037	8.84741	9.66465	10.365	4.92253	0.191592	0.0221427	0.658685
NM_053155	Clmn	48.5218	57.5212	49.4941	51.6217	40.946	30.1221	35.184	23.5391	0.414703	0.0221535	0.593666
NM_030889	Sorcs2	0.0467543	0.0751661	0.114814	0.053906	0.013614	0.0181633	0.0383273	0.0131737	0.41885	0.0221572	0.922124
NM_198609	Rsl24d1	60.3177	58.8935	66.4251	74.5386	50.4101	50.1078	67.3262	62.6185	0.00364921	0.0222261	0.262683
NM_007446	Amy1	459.082	390.965	325.482	327.775	526.959	582.253	354.343	350.261	0.00167506	0.0222261	0.112179
NM_023480	Fahd1	259.886	275.927	253.4	271.354	330.045	366.487	437.218	320.366	0.773784	0.0222592	0.60899
NM_001113369	Ceacam2	24.2469	20.0209	19.3397	17.7415	26.6423	25.6421	24.5487	22.6748	0.0725648	0.0222754	0.566333
NM_008341	Igfbp1	3.08821	1.35155	3.73964	1.9492	5.13253	2.19641	18.1755	36.062	0.0380856	0.0222819	0.0817872
NM_078484	Slc35a2	6.00433	5.87938	10.2654	9.75423	6.38919	7.12354	6.75583	5.87778	0.00807541	0.0222874	0.00311742
NM_010930	Nov	0.0849987	0.0615162	0.0769006	0.0615162	0.0615162	0.0615162	0.162583	0.167647	0.00893118	0.0222929	0.00623687
NM_010107	Efna1	27.0418	42.839	28.451	40.0667	50.9052	71.817	103.449	65.5669	0.4984	0.0222997	0.477163
NM_007736	Col4a5	0.326748	0.366473	0.253672	0.285092	0.319501	0.464291	0.0971277	0.117571	0.00242873	0.0223255	0.0102431
NM_011156	Prep	14.3037	14.0256	12.0919	16.2439	10.9935	11.3182	10.3733	10.4041	0.611737	0.0223327	0.704534
NM_080435	Adcy4	0.884492	0.9915	1.0753	1.29664	0.683106	0.645166	0.760003	1.00174	0.0474331	0.0223591	0.827671
NM_009524	Wnt5a	0.387646	0.727081	1.49053	2.54198	1.87655	1.93263	3.15128	2.29372	0.020517	0.0223834	0.0970933
NR_027976	Wdr73	1.78849	2.08426	2.84753	2.80375	1.59041	1.67286	1.71887	2.20903	0.0200875	0.0223882	0.245593
NM_173864	Gm5077	70.09	47.9129	62.228	75.6318	47.9442	45.0167	35.8875	40.3695	0.898086	0.0223979	0.175588
NM_199012	Fchsd2	5.48682	6.61994	7.93415	7.71216	5.16772	4.72213	6.32356	5.27417	0.0398151	0.0224005	0.493283
NM_021438	Fibp	29.3678	27.7821	33.6764	32.0533	23.6563	21.5059	20.9732	27.6655	0.245003	0.0224033	0.648987
NM_134000	Traf3ip2	2.13686	2.70809	2.16841	2.85493	4.47323	4.00486	4.28066	3.0186	0.641615	0.0224047	0.487323
NM_019650	Gosr2	38.7512	42.1194	37.9418	41.2044	31.0622	36.762	32.986	32.0071	0.589619	0.0224782	0.873013
NM_010500	Ier5	35.7432	26.4636	44.9326	61.8702	39.4948	47.4062	89.9587	123.928	0.00752886	0.0224818	0.28554
NM_001085417	Zfp467	9.6114	10.9882	9.44103	7.61859	7.22988	6.63801	6.74095	7.80849	0.392528	0.0224843	0.192878
NM_001161627	Tmem116	0.0738373	0.0692458	0.0334013	0.0186226	0.131688	0.250991	0.0529627	0.109225	0.0273946	0.0224934	0.764421
NM_001145921	Arhgef40	4.77267	4.90146	6.14424	6.44088	3.92309	4.5532	5.38762	4.861	0.00859929	0.0225052	0.490975
NM_001037755	Baiap2	4.73173	7.95282	7.64546	5.22855	12.1687	12.0297	10.7195	9.94508	0.712192	0.0225413	0.591343
NM_001253832	Fibp	16.3606	15.4603	18.805	17.8372	13.1826	12.0001	11.7396	15.4482	0.235533	0.0225478	0.65315
NM_001159731	Rxrg	2.25292	2.34758	3.58363	2.76306	3.24146	3.1367	3.70376	4.44354	0.0261651	0.0225583	0.674608
NM_001005525	Rsrc2	1.52329	1.14906	1.40812	1.72384	2.4704	2.10123	3.61679	2.19456	0.298393	0.0225721	0.8842
NR_029908	Mir215	12.2079	10.4744	9.16483	10.7436	7.94138	9.41788	7.70083	7.94069	0.174496	0.0225767	0.841235
NM_172711	Guf1	4.74264	4.47176	3.43263	4.18974	4.38925	4.62436	7.52697	6.04227	0.244493	0.0225853	0.0176227
NM_008131	Glul	632.337	509.245	515.307	684.338	380.645	353.3	375.981	473.515	0.437822	0.0225881	0.682881
NM_133744	Ccdc71	49.9509	47.9873	65.8896	71.6968	60.8398	58.8991	80.9153	70.8868	0.00224815	0.0225976	0.276487
NR_038032	Gm15663	0.332268	0.623212	0.80163	0.446941	0.451502	0.200792	0.105925	0.109225	0.270017	0.0226244	0.0918631
NM_029841	2510039O18Rik	55.1825	63.1094	65.94	66.7323	53.9743	50.021	55.6545	48.6243	0.314101	0.0226254	0.322549
NM_025599	2610528E23Rik	1.57254	1.59074	2.41382	2.42422	1.72868	1.72976	1.9771	2.07353	1.88133e-05	0.022627	0.00040762
NM_016710	Hmgn5	6.51088	4.86867	6.15006	7.29186	9.64629	8.68382	21.9177	11.3709	0.125972	0.0226361	0.374889
NM_009945	Cox7a2	763.242	856.69	784.056	720.603	850.165	916.095	932.055	1051.22	0.69966	0.0226785	0.135434
NM_007922	Elk1	7.47678	9.78737	10.2876	11.5501	5.87364	5.71846	9.45977	7.91106	0.0202285	0.0226833	0.410211
NM_021499	Wdr8	13.634	15.0371	13.6319	16.0414	19.5344	26.3492	17.3115	20.0532	0.439123	0.022693	0.29829
NM_001081240	Prmt10	12.3309	14.9155	15.9169	15.6489	12.0866	14.5948	9.72742	10.0691	0.351645	0.0227001	0.030091
NM_025485	Mrps22	6.59475	6.98879	6.51404	6.94565	8.16024	8.22962	8.51403	7.19995	0.592347	0.0227222	0.719773
NM_023739	Nfx1	14.3536	14.1118	13.8348	17.4881	11.6293	10.8561	12.3389	12.8626	0.176961	0.022723	0.846936
NM_001113460	Tec	2.34334	1.8668	1.70404	1.57604	2.98523	2.50102	2.10257	2.32958	0.0449556	0.0228065	0.843758
NM_175675	4930471M23Rik	26.7035	29.9396	33.9221	39.7322	23.8697	27.361	26.918	25.1573	0.0870837	0.0228173	0.121106
NM_001164610	Smpd4	3.1264	2.85231	4.56562	5.05675	2.84855	2.80316	3.98943	3.75343	0.000472732	0.0228357	0.0997251
NM_001159509	Pacsin2	11.9264	10.8847	14.5895	17.1803	9.54601	10.9341	10.9014	11.8325	0.023931	0.0228437	0.14316
NM_001104557	Med7	27.176	30.767	28.5739	34.3322	38.1756	34.3989	44.2545	38.6311	0.204939	0.0228523	0.729221
NM_027395	Basp1	2.68136	4.40058	10.3101	14.2016	5.23761	5.46875	24.7893	21.595	0.000855698	0.022866	0.537077
NR_029530	Mir23b	7.54956	10.2268	9.86597	8.74466	7.40907	6.58994	6.41804	5.7907	0.677882	0.0228987	0.348598
NM_145528	Atg13	27.6394	26.1749	23.8055	25.7965	26.5541	25.2352	18.9964	20.8405	0.00858992	0.0229002	0.0649951
NM_008672	Nap1l4	31.9612	33.3839	40.1552	37.1585	28.9024	31.637	32.8635	29.8035	0.0650993	0.0229005	0.171225
NM_001205242	A430107P09Rik	0.177984	0.177984	0.778053	0.433796	0.177984	0.177984	0.177984	0.212024	0.0140716	0.0229101	0.0229101
NM_027340	Lipn	0.0241275	0.0241275	0.0725614	0.0809118	0.0241275	0.0241275	0.0241275	0.0395469	0.00517719	0.0229448	0.0229448
NM_008243	Mst1	60.0357	66.5421	60.3886	55.2592	55.303	60.299	47.1267	47.5323	0.0231231	0.0229469	0.248013
NM_001145935	Zfp691	5.426	6.82773	7.08394	8.3842	9.65971	7.84465	9.91889	11.3116	0.0833244	0.0229667	0.843079
NM_001130529	Zkscan17	24.3688	21.5919	30.7535	31.9439	16.8204	12.8034	25.4832	29.0321	0.00478089	0.0229877	0.136503
NM_001077348	Plin5	43.1586	59.5515	67.4665	67.0129	73.2004	74.0824	81.3044	94.6658	0.0621445	0.0230004	0.579489
NM_009107	Rxrg	3.14611	3.16122	5.04214	3.80872	4.53465	4.3796	5.1796	6.22739	0.0276047	0.0230419	0.635166
NM_144915	Daglb	8.16717	9.55354	6.91234	8.02283	7.78646	8.27005	5.56193	5.31177	0.00810549	0.0230557	0.128763
NM_008136	Gnl1	19.3315	27.2476	29.6841	26.4263	17.4864	18.6984	15.9904	18.7446	0.481249	0.0230574	0.293211
NM_001113461	Tec	3.51612	2.80285	2.57141	2.3451	4.47925	3.78926	3.1199	3.4675	0.0402534	0.0230702	0.903054
NM_172514	Tmem71	0.270347	0.311157	0.289061	0.421503	0.475898	0.367589	0.857935	0.593811	0.0755496	0.0230815	0.311485
[truncated: 28,496 more rows]
